# Supplementary material for: ﻿Parasitic crustaceans (Branchiura and Copepoda) parasitizing the gills of puffer fish species (Tetraodontidae) from the coast of Campeche, Gulf of Mexico
Source: Zookeys. 2022 Mar 16;1089:73–92. doi: 10.3897/zookeys.1089.79999 (PMC8942962; doi:10.3897/zookeys.1089.79999)
Supplement: XML Treatment for Argulus [file zookeys.1089.79999-treatment1.xml]

<!DOCTYPE tp:taxon-treatment
  PUBLIC "-//TaxonX//DTD Taxonomic Treatment Publishing DTD v0 20100105//EN" "tax-treatment-NSO.dtd">
<tp:taxon-treatment xmlns:tp="http://www.plazi.org/taxpub"><tp:treatment-meta><kwd-group><label>Taxon classification</label><kwd>
                  <named-content content-type="kingdom">Animalia</named-content>
                </kwd><kwd>
                  <named-content content-type="order">Arguloida</named-content>
                </kwd><kwd>
                  <named-content content-type="family">Argulidae</named-content>
                </kwd></kwd-group><mixed-citation publication-type="journal"><person-group><name><surname>May-Tec</surname><given-names>Ana Luisa</given-names></name><name><surname>Baños-Ojeda</surname><given-names>Carlos</given-names></name><name><surname>Mendoza-Franco</surname><given-names>Edgar F.</given-names></name></person-group><article-title>﻿Parasitic crustaceans (<tp:taxon-name><tp:taxon-name-part taxon-name-part-type="subclass">Branchiura</tp:taxon-name-part></tp:taxon-name> and <tp:taxon-name><tp:taxon-name-part taxon-name-part-type="subclass">Copepoda</tp:taxon-name-part></tp:taxon-name>) parasitizing the gills of puffer fish species (<tp:taxon-name><tp:taxon-name-part taxon-name-part-type="family">Tetraodontidae</tp:taxon-name-part></tp:taxon-name>) from the coast of Campeche, Gulf of Mexico</article-title><source>Zookeys</source><day>16</day><month>03</month><year>2022</year><volume>1089</volume><fpage>73</fpage><lpage>92</lpage><pub-id pub-id-type="doi">10.3897/zookeys.1089.79999</pub-id></mixed-citation></tp:treatment-meta><tp:nomenclature><label>﻿</label><tp:taxon-name>
                <object-id xmlns:xlink="http://www.w3.org/1999/xlink" content-type="arpha" xlink:type="simple">B28DF940-A25B-5BEF-A749-DBEE5B4BEE82</object-id>
                <tp:taxon-name-part taxon-name-part-type="genus" reg="Argulus">Argulus</tp:taxon-name-part>
              </tp:taxon-name><tp:taxon-authority>sp.</tp:taxon-authority></tp:nomenclature><tp:treatment-sec sec-type="Current host" id="SECID0E2AAE"><title>Current host.</title><p>Smooth puffer <italic><tp:taxon-name><tp:taxon-name-part taxon-name-part-type="genus" reg="Lagocephalus">Lagocephalus</tp:taxon-name-part><tp:taxon-name-part taxon-name-part-type="species" reg="laevigatus">laevigatus</tp:taxon-name-part></tp:taxon-name></italic> (Linnaeus) (<tp:taxon-name><tp:taxon-name-part taxon-name-part-type="family">Tetraodontidae</tp:taxon-name-part></tp:taxon-name>) (<abbrev xmlns:xlink="http://www.w3.org/1999/xlink" xlink:title="total length" id="ABBRID0ERBAE" xlink:type="simple">TL</abbrev>: 27.5–47 cm).</p></tp:treatment-sec><tp:treatment-sec sec-type="Site of infection" id="SECID0EVBAE"><title>Site of infection.</title><p>Gills.</p></tp:treatment-sec><tp:treatment-sec sec-type="Infection parameters" id="SECID0E1BAE"><title>Infection parameters.</title><p>Prevalence: 9% (six fish infected of 69 examined); mean abundance: 0.14 ± 1.03; intensity range: 1–3 individuals.</p></tp:treatment-sec><tp:treatment-sec sec-type="Source of current specimens" id="SECID0E6BAE"><title>Source of current specimens.</title><p>Two voucher specimens deposited in the <abbrev xmlns:xlink="http://www.w3.org/1999/xlink" xlink:title="Colección Nacional de Invertebrados" id="ABBRID0EFCAE" xlink:type="simple">CNIN</abbrev> (171); collected on 30 November 2020.</p></tp:treatment-sec><tp:treatment-sec sec-type="remarks" id="SECID0EJCAE"><title>Remarks.</title><p>These specimens are identified morphologically as <italic><tp:taxon-name><tp:taxon-name-part taxon-name-part-type="genus" reg="Argulus">Argulus</tp:taxon-name-part></tp:taxon-name></italic> sp., mainly by the shape and armature of cephalothoracic appendages, the presence of a modification of the first maxilla into a cup-like, stalked sucker, and legs (<xref ref-type="bibr" rid="B40">Møller et al. 2008</xref>). However, the specimens are larval stages, so their shape and size had not yet sufficiently developed for specific identification (Fig. <xref ref-type="fig" rid="F1">1</xref>). We report a species of <italic><tp:taxon-name><tp:taxon-name-part taxon-name-part-type="genus" reg="Argulus">Argulus</tp:taxon-name-part></tp:taxon-name></italic> from the coast of Campeche, Mexico, for the first time.</p><fig id="F1" position="float" orientation="portrait"><object-id xmlns:xlink="http://www.w3.org/1999/xlink" content-type="doi" xlink:type="simple">10.3897/zookeys.1089.79999.figure1</object-id><object-id xmlns:xlink="http://www.w3.org/1999/xlink" content-type="arpha" xlink:type="simple">0453CCF6-5B4A-5CE7-9A8E-C1E07E9CF379</object-id><label>Figure 1.</label><caption><p>Parasitic crustacean <italic><tp:taxon-name><tp:taxon-name-part taxon-name-part-type="genus" reg="Argulus">Argulus</tp:taxon-name-part></tp:taxon-name></italic> sp. (<tp:taxon-name><tp:taxon-name-part taxon-name-part-type="subclass">Branchiura</tp:taxon-name-part></tp:taxon-name>, <tp:taxon-name><tp:taxon-name-part taxon-name-part-type="family">Argulidae</tp:taxon-name-part></tp:taxon-name>) on <italic><tp:taxon-name><tp:taxon-name-part taxon-name-part-type="genus" reg="Lagocephalus">Lagocephalus</tp:taxon-name-part><tp:taxon-name-part taxon-name-part-type="species" reg="laevigatus">laevigatus</tp:taxon-name-part></tp:taxon-name></italic> from the Campeche coast, Gulf of Mexico.</p></caption><graphic xmlns:xlink="http://www.w3.org/1999/xlink" xlink:href="zookeys-1089-073-g001.jpg" position="float" orientation="portrait" xlink:type="simple" id="oo_659481.jpg"><uri content-type="original_file" xlink:type="simple">https://binary.pensoft.net/fig/659481</uri></graphic></fig></tp:treatment-sec><ref-list><ref id="B40"><mixed-citation xmlns:xlink="http://www.w3.org/1999/xlink" xlink:type="simple"><person-group><name name-style="western"><surname>Møller</surname><given-names>OS</given-names></name><name name-style="western"><surname>Olesen</surname><given-names>J</given-names></name><name name-style="western"><surname>Avenant-Oldewage</surname><given-names>A</given-names></name><name name-style="western"><surname>Thomsen</surname><given-names>PF</given-names></name><name name-style="western"><surname>Glenner</surname><given-names>H</given-names></name></person-group> (<year>2008</year>) <article-title>First maxillae suction discs in <tp:taxon-name><tp:taxon-name-part taxon-name-part-type="subclass">Branchiura</tp:taxon-name-part></tp:taxon-name> (<tp:taxon-name><tp:taxon-name-part taxon-name-part-type="subphylum">Crustacea</tp:taxon-name-part></tp:taxon-name>): Development and evolution in light of the first molecular phylogeny of <tp:taxon-name><tp:taxon-name-part taxon-name-part-type="subclass">Branchiura</tp:taxon-name-part></tp:taxon-name>, <tp:taxon-name><tp:taxon-name-part taxon-name-part-type="subclass">Pentastomida</tp:taxon-name-part></tp:taxon-name>, and other “<tp:taxon-name><tp:taxon-name-part taxon-name-part-type="class">Maxillopoda</tp:taxon-name-part></tp:taxon-name>”.</article-title><source>Arthropod Structure &amp; Development</source><volume>37</volume>(<issue>4</issue>): <fpage>333</fpage>–<lpage>346</lpage>. <ext-link xlink:type="simple" ext-link-type="doi" xlink:href="10.1016/j.asd.2007.12.002">https://doi.org/10.1016/j.asd.2007.12.002</ext-link></mixed-citation></ref></ref-list></tp:taxon-treatment>
