# Supplementary material for: ﻿Parasitic crustaceans (Branchiura and Copepoda) parasitizing the gills of puffer fish species (Tetraodontidae) from the coast of Campeche, Gulf of Mexico
Source: Zookeys. 2022 Mar 16;1089:73–92. doi: 10.3897/zookeys.1089.79999 (PMC8942962; doi:10.3897/zookeys.1089.79999)
Supplement: XML Treatment for Pseudochondracanthus diceraus [file zookeys.1089.79999-treatment2.xml]

<!DOCTYPE tp:taxon-treatment
  PUBLIC "-//TaxonX//DTD Taxonomic Treatment Publishing DTD v0 20100105//EN" "tax-treatment-NSO.dtd">
<tp:taxon-treatment xmlns:tp="http://www.plazi.org/taxpub"><tp:treatment-meta><kwd-group><label>Taxon classification</label><kwd>
                  <named-content content-type="kingdom">Animalia</named-content>
                </kwd><kwd>
                  <named-content content-type="order">Poecilostomatoida</named-content>
                </kwd><kwd>
                  <named-content content-type="family">Chondracanthidae</named-content>
                </kwd></kwd-group><mixed-citation publication-type="journal"><person-group><name><surname>May-Tec</surname><given-names>Ana Luisa</given-names></name><name><surname>Baños-Ojeda</surname><given-names>Carlos</given-names></name><name><surname>Mendoza-Franco</surname><given-names>Edgar F.</given-names></name></person-group><article-title>﻿Parasitic crustaceans (<tp:taxon-name><tp:taxon-name-part taxon-name-part-type="subclass">Branchiura</tp:taxon-name-part></tp:taxon-name> and <tp:taxon-name><tp:taxon-name-part taxon-name-part-type="subclass">Copepoda</tp:taxon-name-part></tp:taxon-name>) parasitizing the gills of puffer fish species (<tp:taxon-name><tp:taxon-name-part taxon-name-part-type="family">Tetraodontidae</tp:taxon-name-part></tp:taxon-name>) from the coast of Campeche, Gulf of Mexico</article-title><source>Zookeys</source><day>16</day><month>03</month><year>2022</year><volume>1089</volume><fpage>73</fpage><lpage>92</lpage><pub-id pub-id-type="doi">10.3897/zookeys.1089.79999</pub-id></mixed-citation></tp:treatment-meta><tp:nomenclature><label>﻿</label><tp:taxon-name>
                <object-id xmlns:xlink="http://www.w3.org/1999/xlink" content-type="arpha" xlink:type="simple">C91E0491-6148-584E-88EB-7BB1D61A2982</object-id>
                <tp:taxon-name-part taxon-name-part-type="genus" reg="Pseudochondracanthus">Pseudochondracanthus</tp:taxon-name-part>
                <tp:taxon-name-part taxon-name-part-type="species" reg="diceraus">diceraus</tp:taxon-name-part>
              </tp:taxon-name><tp:taxon-authority>Wilson, 1908</tp:taxon-authority></tp:nomenclature><tp:treatment-sec sec-type="Previous records" id="SECID0E3GAE"><title>Previous records.</title><p><italic><tp:taxon-name><tp:taxon-name-part taxon-name-part-type="genus" reg="Sphoeroides">Sphoeroides</tp:taxon-name-part><tp:taxon-name-part taxon-name-part-type="species" reg="maculatus">maculatus</tp:taxon-name-part></tp:taxon-name></italic> (Bloch &amp; Schneider, 1801) (type host) from California (<xref ref-type="bibr" rid="B75">Wilson 1908</xref>); <italic><tp:taxon-name><tp:taxon-name-part taxon-name-part-type="genus" reg="Sphoeroides">S.</tp:taxon-name-part><tp:taxon-name-part taxon-name-part-type="species" reg="nephelus">nephelus</tp:taxon-name-part></tp:taxon-name></italic> and <italic><tp:taxon-name><tp:taxon-name-part taxon-name-part-type="genus" reg="Lagocephalus">L.</tp:taxon-name-part><tp:taxon-name-part taxon-name-part-type="species" reg="laevigatus">laevigatus</tp:taxon-name-part></tp:taxon-name></italic> from Florida (<xref ref-type="bibr" rid="B4">Bere 1936</xref>); <italic><tp:taxon-name><tp:taxon-name-part taxon-name-part-type="genus" reg="Sphoeroides">S.</tp:taxon-name-part><tp:taxon-name-part taxon-name-part-type="species" reg="spengleri">spengleri</tp:taxon-name-part></tp:taxon-name></italic> and <italic><tp:taxon-name><tp:taxon-name-part taxon-name-part-type="genus" reg="Sphoeroides">S.</tp:taxon-name-part><tp:taxon-name-part taxon-name-part-type="species" reg="trichocephalus">trichocephalus</tp:taxon-name-part></tp:taxon-name></italic> (Cope, 1870) (as <italic><tp:taxon-name><tp:taxon-name-part taxon-name-part-type="genus" reg="Sphoeroides">S.</tp:taxon-name-part><tp:taxon-name-part taxon-name-part-type="species" reg="tricocephalus">tricocephalus</tp:taxon-name-part></tp:taxon-name></italic>) from the coast of North Carolina to Florida, USA (<xref ref-type="bibr" rid="B26">Ho 1970</xref>); <italic><tp:taxon-name><tp:taxon-name-part taxon-name-part-type="genus" reg="Sphoeroides">S.</tp:taxon-name-part><tp:taxon-name-part taxon-name-part-type="species" reg="annulatus">annulatus</tp:taxon-name-part></tp:taxon-name></italic> (Jenyns, 1842) (all <tp:taxon-name><tp:taxon-name-part taxon-name-part-type="family">Tetraodontidae</tp:taxon-name-part></tp:taxon-name>) from the Pacific coast of Mexico (<xref ref-type="bibr" rid="B41">Morales-Serna et al. 2011</xref>).</p></tp:treatment-sec><tp:treatment-sec sec-type="Current hosts" id="SECID0EEKAE"><title>Current hosts.</title><p>Southern puffer <italic><tp:taxon-name><tp:taxon-name-part taxon-name-part-type="genus" reg="Sphoeroides">Sphoeroides</tp:taxon-name-part><tp:taxon-name-part taxon-name-part-type="species" reg="nephelus">nephelus</tp:taxon-name-part></tp:taxon-name></italic> (<abbrev xmlns:xlink="http://www.w3.org/1999/xlink" xlink:title="total length" id="ABBRID0EVKAE" xlink:type="simple">TL</abbrev>: 21.6–21.6 cm), least puffer <italic><tp:taxon-name><tp:taxon-name-part taxon-name-part-type="genus" reg="Sphoeroides">S.</tp:taxon-name-part><tp:taxon-name-part taxon-name-part-type="species" reg="parvus">parvus</tp:taxon-name-part></tp:taxon-name></italic> (<abbrev xmlns:xlink="http://www.w3.org/1999/xlink" xlink:title="total length" id="ABBRID0EELAE" xlink:type="simple">TL</abbrev>: 19.5–23 cm), bandtail puffer <italic><tp:taxon-name><tp:taxon-name-part taxon-name-part-type="genus" reg="Sphoeroides">S.</tp:taxon-name-part><tp:taxon-name-part taxon-name-part-type="species" reg="spengleri">spengleri</tp:taxon-name-part></tp:taxon-name></italic> (<abbrev xmlns:xlink="http://www.w3.org/1999/xlink" xlink:title="total length" id="ABBRID0ETLAE" xlink:type="simple">TL</abbrev>: 13.9–24.0 cm), and checkered puffer <italic><tp:taxon-name><tp:taxon-name-part taxon-name-part-type="genus" reg="Sphoeroides">S.</tp:taxon-name-part><tp:taxon-name-part taxon-name-part-type="species" reg="testudineus">testudineus</tp:taxon-name-part></tp:taxon-name></italic> (<abbrev xmlns:xlink="http://www.w3.org/1999/xlink" xlink:title="total length" id="ABBRID0ECMAE" xlink:type="simple">TL</abbrev>: 17.2–26.0 cm).</p></tp:treatment-sec><tp:treatment-sec sec-type="Site of infection" id="SECID0EGMAE"><title>Site of infection.</title><p>Gills.</p></tp:treatment-sec><tp:treatment-sec sec-type="Infection parameters" id="SECID0ELMAE"><title>Infection parameters.</title><p><italic><tp:taxon-name><tp:taxon-name-part taxon-name-part-type="genus" reg="Sphoeroides">Sphoeroides</tp:taxon-name-part><tp:taxon-name-part taxon-name-part-type="species" reg="nephelus">nephelus</tp:taxon-name-part></tp:taxon-name></italic>: prevalence: 100% (two fish infected of two examined); mean abundance: 5 ± 1.4; intensity range: 4–6 copepods. <italic><tp:taxon-name><tp:taxon-name-part taxon-name-part-type="genus" reg="Sphoeroides">S.</tp:taxon-name-part><tp:taxon-name-part taxon-name-part-type="species" reg="parvus">parvus</tp:taxon-name-part></tp:taxon-name></italic>: 100% (two fish infected of two examined); 2 ± 1.4; 1–3 copepods. <italic><tp:taxon-name><tp:taxon-name-part taxon-name-part-type="genus" reg="Sphoeroides">S.</tp:taxon-name-part><tp:taxon-name-part taxon-name-part-type="species" reg="spengleri">spengleri</tp:taxon-name-part></tp:taxon-name></italic>: 89% (16 fish infected of 18 examined); 5.72 ± 4.89; 1–19 copepods. <italic><tp:taxon-name><tp:taxon-name-part taxon-name-part-type="genus" reg="Sphoeroides">S.</tp:taxon-name-part><tp:taxon-name-part taxon-name-part-type="species" reg="testudineus">testudineus</tp:taxon-name-part></tp:taxon-name></italic>: 100% (two fish infected of two examined); 4 ± 1.4; 3–5 copepods.</p></tp:treatment-sec><tp:treatment-sec sec-type="Source of current specimens" id="SECID0E4NAE"><title>Source of current specimens.</title><p>Ten voucher specimens (5 ♂, 5 ♀) from <italic><tp:taxon-name><tp:taxon-name-part taxon-name-part-type="genus" reg="Sphoeroides">S.</tp:taxon-name-part><tp:taxon-name-part taxon-name-part-type="species" reg="spengleri">spengleri</tp:taxon-name-part></tp:taxon-name></italic> plus voucher and two specimens from <italic><tp:taxon-name><tp:taxon-name-part taxon-name-part-type="genus" reg="Sphoeroides">S.</tp:taxon-name-part><tp:taxon-name-part taxon-name-part-type="species" reg="nephelus">nephelus</tp:taxon-name-part></tp:taxon-name></italic>, <italic><tp:taxon-name><tp:taxon-name-part taxon-name-part-type="genus" reg="Sphoeroides">S.</tp:taxon-name-part><tp:taxon-name-part taxon-name-part-type="species" reg="parvus">parvus</tp:taxon-name-part></tp:taxon-name></italic>, and <italic><tp:taxon-name><tp:taxon-name-part taxon-name-part-type="genus" reg="Sphoeroides">S.</tp:taxon-name-part><tp:taxon-name-part taxon-name-part-type="species" reg="testudineus">testudineus</tp:taxon-name-part></tp:taxon-name></italic> deposited in the <abbrev xmlns:xlink="http://www.w3.org/1999/xlink" xlink:title="Colección Nacional de Invertebrados" id="ABBRID0EPPAE" xlink:type="simple">CNIN</abbrev> (172); collected on 27 April 2021.</p></tp:treatment-sec><tp:treatment-sec sec-type="description" id="SECID0ETPAE"><title>Description</title><p><bold>(based on 10 females and 7 males).</bold> Adult female body 2.20–3.57 long. Head 0.75–0.87 long and 0.50–0.80 wide. Female genital complex elliptical, and entirely covered with small spines. Length of genital portion 1.34–2.35, and 0.56–1.0 wide. Length of egg strings 2.29–4.21 (Fig. <xref ref-type="fig" rid="F2">2A</xref>). Male body, 0.25–0.43 long and 0.12–0.20 wide (Fig. <xref ref-type="fig" rid="F2">2B</xref>). Urosome curved ventrally. Legs absent.</p><fig id="F2" position="float" orientation="portrait"><object-id xmlns:xlink="http://www.w3.org/1999/xlink" content-type="doi" xlink:type="simple">10.3897/zookeys.1089.79999.figure2</object-id><object-id xmlns:xlink="http://www.w3.org/1999/xlink" content-type="arpha" xlink:type="simple">F60FC443-55EB-5E2A-9C06-1A0652EB8C17</object-id><label>Figure 2.</label><caption><p>Parasitic copepods <italic><tp:taxon-name><tp:taxon-name-part taxon-name-part-type="genus" reg="Pseudochondracanthus">Pseudochondracanthus</tp:taxon-name-part><tp:taxon-name-part taxon-name-part-type="species" reg="diceraus">diceraus</tp:taxon-name-part></tp:taxon-name></italic> (<tp:taxon-name><tp:taxon-name-part taxon-name-part-type="subclass">Copepoda</tp:taxon-name-part></tp:taxon-name>, <tp:taxon-name><tp:taxon-name-part taxon-name-part-type="family">Chondracanthidae</tp:taxon-name-part></tp:taxon-name>) on puffer fish from the Campeche coast, Gulf of Mexico <bold>A</bold> female <bold>B</bold> male.</p></caption><graphic xmlns:xlink="http://www.w3.org/1999/xlink" xlink:href="zookeys-1089-073-g002.jpg" position="float" orientation="portrait" xlink:type="simple" id="oo_659482.jpg"><uri content-type="original_file" xlink:type="simple">https://binary.pensoft.net/fig/659482</uri></graphic></fig></tp:treatment-sec><tp:treatment-sec sec-type="remarks" id="SECID0EJRAE"><title>Remarks.</title><p><italic><tp:taxon-name><tp:taxon-name-part taxon-name-part-type="genus" reg="Pseudochondracanthus">Pseudochondracanthus</tp:taxon-name-part><tp:taxon-name-part taxon-name-part-type="species" reg="diceraus">diceraus</tp:taxon-name-part></tp:taxon-name></italic> was originally described by <xref ref-type="bibr" rid="B75">Wilson (1908)</xref> on the gills of common puffer <italic><tp:taxon-name><tp:taxon-name-part taxon-name-part-type="genus" reg="Sphoeroides">S.</tp:taxon-name-part><tp:taxon-name-part taxon-name-part-type="species" reg="maculatus">maculatus</tp:taxon-name-part></tp:taxon-name></italic> from Massachusetts, USA. This parasitic copepod has also been reported in the same host from Massachusetts to North Carolina, in <italic><tp:taxon-name><tp:taxon-name-part taxon-name-part-type="genus" reg="Sphoeroides">S.</tp:taxon-name-part><tp:taxon-name-part taxon-name-part-type="species" reg="spengleri">spengleri</tp:taxon-name-part></tp:taxon-name></italic> from North Carolina to Florida, in <italic><tp:taxon-name><tp:taxon-name-part taxon-name-part-type="genus" reg="Sphoeroides">S.</tp:taxon-name-part><tp:taxon-name-part taxon-name-part-type="species" reg="trichocephalus">trichocephalus</tp:taxon-name-part></tp:taxon-name></italic> from the East coast of US, as well as in <italic><tp:taxon-name><tp:taxon-name-part taxon-name-part-type="genus" reg="Lagocephalus">L.</tp:taxon-name-part><tp:taxon-name-part taxon-name-part-type="species" reg="laevigatus">laevigatus</tp:taxon-name-part></tp:taxon-name></italic> and <italic><tp:taxon-name><tp:taxon-name-part taxon-name-part-type="genus" reg="Sphoeroides">S.</tp:taxon-name-part><tp:taxon-name-part taxon-name-part-type="species" reg="nephelus">nephelus</tp:taxon-name-part></tp:taxon-name></italic> from the Gulf of Mexico, US coast (<xref ref-type="bibr" rid="B75">Wilson 1908</xref>; <xref ref-type="bibr" rid="B4">Bere 1936</xref>; <xref ref-type="bibr" rid="B26">Ho 1970</xref>). In Mexican Pacific waters, <italic><tp:taxon-name><tp:taxon-name-part taxon-name-part-type="genus" reg="Pseudochondracanthus">P.</tp:taxon-name-part><tp:taxon-name-part taxon-name-part-type="species" reg="diceraus">diceraus</tp:taxon-name-part></tp:taxon-name></italic> infected <italic><tp:taxon-name><tp:taxon-name-part taxon-name-part-type="genus" reg="Sphoeroides">S.</tp:taxon-name-part><tp:taxon-name-part taxon-name-part-type="species" reg="annulatus">annulatus</tp:taxon-name-part></tp:taxon-name></italic> (<xref ref-type="bibr" rid="B41">Morales-Serna et al. 2011</xref>). <italic><tp:taxon-name><tp:taxon-name-part taxon-name-part-type="genus" reg="Pseudochondracanthus">Pseudochondracanthus</tp:taxon-name-part><tp:taxon-name-part taxon-name-part-type="species" reg="diceraus">diceraus</tp:taxon-name-part></tp:taxon-name></italic> differs from the other congeneric species in having the trunk region covered with scale-like sclerotization (see <xref ref-type="bibr" rid="B26">Ho 1970</xref>: figs 236–251), which we clearly observed in the present specimens. Morphometrical comparison between the newly collected specimens and previous descriptions revealed insignificant differences. <italic><tp:taxon-name><tp:taxon-name-part taxon-name-part-type="genus" reg="Sphoeroides">Sphoeroides</tp:taxon-name-part><tp:taxon-name-part taxon-name-part-type="species" reg="parvus">parvus</tp:taxon-name-part></tp:taxon-name></italic> and <italic><tp:taxon-name><tp:taxon-name-part taxon-name-part-type="genus" reg="Sphoeroides">S.</tp:taxon-name-part><tp:taxon-name-part taxon-name-part-type="species" reg="testudineus">testudineus</tp:taxon-name-part></tp:taxon-name></italic> are new host records for <italic><tp:taxon-name><tp:taxon-name-part taxon-name-part-type="genus" reg="Pseudochondracanthus">P.</tp:taxon-name-part><tp:taxon-name-part taxon-name-part-type="species" reg="diceraus">diceraus</tp:taxon-name-part></tp:taxon-name></italic>, and Seybaplaya, Campeche, Mexico, is a new geographic record for this copepod species.</p></tp:treatment-sec><ref-list><ref id="B75"><mixed-citation xmlns:xlink="http://www.w3.org/1999/xlink" xlink:type="simple"><person-group><name name-style="western"><surname>Wilson</surname><given-names>CB</given-names></name></person-group> (<year>1908</year>) <article-title>North American parasitic copepods: A list of those found upon these fishes of the Pacific coast, with descriptions of new genera and species.</article-title><source>Proceedings of the United States National Museum</source><volume>35</volume>(<issue>1652</issue>): <fpage>431</fpage>–<lpage>481</lpage>. <ext-link xlink:type="simple" ext-link-type="doi" xlink:href="10.5479/si.00963801.35-1652.431">https://doi.org/10.5479/si.00963801.35-1652.431</ext-link></mixed-citation></ref><ref id="B4"><mixed-citation xmlns:xlink="http://www.w3.org/1999/xlink" xlink:type="simple"><person-group><name name-style="western"><surname>Bere</surname><given-names>R</given-names></name></person-group> (<year>1936</year>) <article-title>Parasitic copepods from Gulf of Mexico fish.</article-title><source>American Midland Naturalist</source><volume>17</volume>(<issue>3</issue>): <fpage>577</fpage>–<lpage>625</lpage>. <ext-link xlink:type="simple" ext-link-type="doi" xlink:href="10.2307/2419936">https://doi.org/10.2307/2419936</ext-link></mixed-citation></ref><ref id="B26"><mixed-citation xmlns:xlink="http://www.w3.org/1999/xlink" xlink:type="simple"><person-group><name name-style="western"><surname>Ho</surname><given-names>JS</given-names></name></person-group> (<year>1970</year>) <article-title>Revision of the genera of the <tp:taxon-name><tp:taxon-name-part taxon-name-part-type="family">Chondracanthidae</tp:taxon-name-part></tp:taxon-name>, a copepod family parasitic on marine fishes.</article-title><source>Beaufortia</source><volume>229</volume>: <fpage>105</fpage>–<lpage>218</lpage>.</mixed-citation></ref><ref id="B41"><mixed-citation xmlns:xlink="http://www.w3.org/1999/xlink" xlink:type="simple"><person-group><name name-style="western"><surname>Morales-Serna</surname><given-names>FN</given-names></name><name name-style="western"><surname>Rubio-Godoy</surname><given-names>M</given-names></name><name name-style="western"><surname>Gómez</surname><given-names>S</given-names></name></person-group> (<year>2011</year>) <article-title>Seasonality of parasitic copepods on bullseye puffer, <italic><tp:taxon-name><tp:taxon-name-part taxon-name-part-type="genus">Sphoeroides</tp:taxon-name-part><tp:taxon-name-part taxon-name-part-type="species">annulatus</tp:taxon-name-part></tp:taxon-name></italic> (<tp:taxon-name><tp:taxon-name-part taxon-name-part-type="class">Pisces</tp:taxon-name-part></tp:taxon-name>: <tp:taxon-name><tp:taxon-name-part taxon-name-part-type="family">Tetraodontidae</tp:taxon-name-part></tp:taxon-name>), from the northwestern coast of Mexico.</article-title><source>The Journal of Parasitology</source><volume>97</volume>(<issue>4</issue>): <fpage>565</fpage>–<lpage>573</lpage>. <ext-link xlink:type="simple" ext-link-type="doi" xlink:href="10.1645/GE-2638.1">https://doi.org/10.1645/GE-2638.1</ext-link></mixed-citation></ref></ref-list></tp:taxon-treatment>
