# Supplementary material for: ﻿Parasitic crustaceans (Branchiura and Copepoda) parasitizing the gills of puffer fish species (Tetraodontidae) from the coast of Campeche, Gulf of Mexico
Source: Zookeys. 2022 Mar 16;1089:73–92. doi: 10.3897/zookeys.1089.79999 (PMC8942962; doi:10.3897/zookeys.1089.79999)
Supplement: XML Treatment for Taeniacanthus lagocephali [file zookeys.1089.79999-treatment3.xml]

<!DOCTYPE tp:taxon-treatment
  PUBLIC "-//TaxonX//DTD Taxonomic Treatment Publishing DTD v0 20100105//EN" "tax-treatment-NSO.dtd">
<tp:taxon-treatment xmlns:tp="http://www.plazi.org/taxpub"><tp:treatment-meta><kwd-group><label>Taxon classification</label><kwd>
                  <named-content content-type="kingdom">Animalia</named-content>
                </kwd><kwd>
                  <named-content content-type="order">Poecilostomatoida</named-content>
                </kwd><kwd>
                  <named-content content-type="family">Taeniacanthidae</named-content>
                </kwd></kwd-group><mixed-citation publication-type="journal"><person-group><name><surname>May-Tec</surname><given-names>Ana Luisa</given-names></name><name><surname>Baños-Ojeda</surname><given-names>Carlos</given-names></name><name><surname>Mendoza-Franco</surname><given-names>Edgar F.</given-names></name></person-group><article-title>﻿Parasitic crustaceans (<tp:taxon-name><tp:taxon-name-part taxon-name-part-type="subclass">Branchiura</tp:taxon-name-part></tp:taxon-name> and <tp:taxon-name><tp:taxon-name-part taxon-name-part-type="subclass">Copepoda</tp:taxon-name-part></tp:taxon-name>) parasitizing the gills of puffer fish species (<tp:taxon-name><tp:taxon-name-part taxon-name-part-type="family">Tetraodontidae</tp:taxon-name-part></tp:taxon-name>) from the coast of Campeche, Gulf of Mexico</article-title><source>Zookeys</source><day>16</day><month>03</month><year>2022</year><volume>1089</volume><fpage>73</fpage><lpage>92</lpage><pub-id pub-id-type="doi">10.3897/zookeys.1089.79999</pub-id></mixed-citation></tp:treatment-meta><tp:nomenclature><label>﻿</label><tp:taxon-name>
                <object-id xmlns:xlink="http://www.w3.org/1999/xlink" content-type="arpha" xlink:type="simple">2097A2F5-23C0-5CE6-8580-8B0C3D83A2EE</object-id>
                <tp:taxon-name-part taxon-name-part-type="genus" reg="Taeniacanthus">Taeniacanthus</tp:taxon-name-part>
                <tp:taxon-name-part taxon-name-part-type="species" reg="lagocephali">lagocephali</tp:taxon-name-part>
              </tp:taxon-name><tp:taxon-authority>Pearse, 1952</tp:taxon-authority><tp:nomenclature-citation-list><tp:nomenclature-citation><tp:taxon-name>
                    <tp:taxon-name-part taxon-name-part-type="genus" reg="Irodes">Irodes</tp:taxon-name-part>
                    <tp:taxon-name-part taxon-name-part-type="species" reg="lagocephali">lagocephali</tp:taxon-name-part>
                  </tp:taxon-name><comment>Pillai, 1963: 124, fig. 7. Syn.</comment></tp:nomenclature-citation><tp:nomenclature-citation><tp:taxon-name>
                    <tp:taxon-name-part taxon-name-part-type="genus" reg="Taeniacanthus">Taeniacanthus</tp:taxon-name-part>
                    <tp:taxon-name-part taxon-name-part-type="species" reg="sabafugu">sabafugu</tp:taxon-name-part>
                  </tp:taxon-name><comment>Yamaguti &amp; Yamasu, 1959: 102, pl. 4, figs 79, 89.</comment></tp:nomenclature-citation></tp:nomenclature-citation-list></tp:nomenclature><tp:treatment-sec sec-type="Previous records and localities" id="SECID0E5YAE"><title>Previous records and localities.</title><p><italic><tp:taxon-name><tp:taxon-name-part taxon-name-part-type="genus" reg="Lagocephalus">Lagocephalus</tp:taxon-name-part><tp:taxon-name-part taxon-name-part-type="species" reg="laevigatus">laevigatus</tp:taxon-name-part></tp:taxon-name></italic> (type host) from Padre Island (Texas coast), Brazil, Alabama (Texas), Mississippi, and the Argentine Sea (<xref ref-type="bibr" rid="B50">Pearse 1952</xref>; <xref ref-type="bibr" rid="B22">Dojiri and Cressey 1987</xref>; <xref ref-type="bibr" rid="B12">Cantatore et al. 2012</xref>); <italic><tp:taxon-name><tp:taxon-name-part taxon-name-part-type="genus" reg="Lagocephalus">L.</tp:taxon-name-part><tp:taxon-name-part taxon-name-part-type="species" reg="spadiceus">spadiceus</tp:taxon-name-part></tp:taxon-name></italic> (Richardson, 1845) from Japan and the Mediterranean coast of Turkey (<xref ref-type="bibr" rid="B77">Yamaguti and Yamasu 1959</xref>; <xref ref-type="bibr" rid="B45">Özak et al. 2012</xref>); <italic><tp:taxon-name><tp:taxon-name-part taxon-name-part-type="genus" reg="Lagocephalus">L.</tp:taxon-name-part><tp:taxon-name-part taxon-name-part-type="species" reg="lunaris">lunaris</tp:taxon-name-part></tp:taxon-name></italic> (Bloch &amp; Schneider, 1801) from India (<xref ref-type="bibr" rid="B52">Pillai 1963</xref>); <italic><tp:taxon-name><tp:taxon-name-part taxon-name-part-type="genus" reg="Lagocephalus">L.</tp:taxon-name-part><tp:taxon-name-part taxon-name-part-type="species" reg="inermis">inermis</tp:taxon-name-part></tp:taxon-name></italic> (Temminck &amp; Schlegel, 1850) from India (<xref ref-type="bibr" rid="B69">Umadevi and Shyamasundari 1980</xref>); <italic><tp:taxon-name><tp:taxon-name-part taxon-name-part-type="genus" reg="Lagocephalus">L.</tp:taxon-name-part><tp:taxon-name-part taxon-name-part-type="species" reg="gloveri">gloveri</tp:taxon-name-part></tp:taxon-name></italic> (Abe &amp; Tabeta, 1983) from Japan (<xref ref-type="bibr" rid="B29">Izawa 1986</xref>); <italic><tp:taxon-name><tp:taxon-name-part taxon-name-part-type="genus" reg="Lagocephalus">L.</tp:taxon-name-part><tp:taxon-name-part taxon-name-part-type="species" reg="wheeleri">wheeleri</tp:taxon-name-part></tp:taxon-name></italic> (Abe, Tabeta &amp; Kitahama, 1984) from Taiwan (all <tp:taxon-name><tp:taxon-name-part taxon-name-part-type="family">Tetraodontidae</tp:taxon-name-part></tp:taxon-name>) (<xref ref-type="bibr" rid="B33">Lin and Ho 2006</xref>).</p></tp:treatment-sec><tp:treatment-sec sec-type="Current host" id="SECID0EP3AE"><title>Current host.</title><p>Smooth puffer <italic><tp:taxon-name><tp:taxon-name-part taxon-name-part-type="genus" reg="Lagocephalus">Lagocephalus</tp:taxon-name-part><tp:taxon-name-part taxon-name-part-type="species" reg="laevigatus">laevigatus</tp:taxon-name-part></tp:taxon-name></italic> (Linnaeus) (<tp:taxon-name><tp:taxon-name-part taxon-name-part-type="family">Tetraodontidae</tp:taxon-name-part></tp:taxon-name>) (<abbrev xmlns:xlink="http://www.w3.org/1999/xlink" xlink:title="total length" id="ABBRID0EF4AE" xlink:type="simple">TL</abbrev>: 20.3–48.5 cm).</p></tp:treatment-sec><tp:treatment-sec sec-type="Site of infection" id="SECID0EJ4AE"><title>Site of infection.</title><p>Gills.</p></tp:treatment-sec><tp:treatment-sec sec-type="Infection parameters" id="SECID0EO4AE"><title>Infection parameters.</title><p>Prevalence: 40% (28 fish infected of 69 examined); mean abundance: 1.10 ± 2.90; intensity range: 1–9 copepods.</p></tp:treatment-sec><tp:treatment-sec sec-type="Source of current specimens" id="SECID0ET4AE"><title>Source of current specimens.</title><p>Ten voucher specimens (10 ♀) deposited in the <abbrev xmlns:xlink="http://www.w3.org/1999/xlink" xlink:title="Colección Nacional de Invertebrados" id="ABBRID0EZ4AE" xlink:type="simple">CNIN</abbrev> (173); collected on 30 November 2020.</p></tp:treatment-sec><tp:treatment-sec sec-type="description" id="SECID0E44AE"><title>Description</title><p><bold>(based on 10 females)</bold>. Total body length (not including setae of caudal rami) 2.52–3.33; cephalothorax length 0.54–0.76 and width 0.76–1.01 (Fig. <xref ref-type="fig" rid="F3">3A</xref>). Three thoracic segments as wide as cephalothorax (0.53 × 0.96; 0.53 × 0.90; 0.64 × 0.83). Urosome comprises five segments; genital complex (double-somite) much wider 0.26–0.35 than long 0.13–0.21. Anal somite with four interrupted rows of spinules and one row near the intersection of each caudal ramus. Caudal ramus (0.050 × 0.04) bearing six setae: two long apical, one short subterminal at inner and outer corners, one short dorsal, and one short seta on outer margin near center. Maxillary hook large, slender, slightly curved, located on the anteroventral surface of cephalothorax to junction of first and second segments of first antenna. First maxillae with two pinnate setae. Second maxillae bi-segmented, bearing two terminal spiniform processes on second segment. Maxilliped three-segmented; basal segment unarmed; second segment armed with two basal setae; and terminal segment forming a claw curved with serrations on convex margin of distal portion.</p><fig id="F3" position="float" orientation="portrait"><object-id xmlns:xlink="http://www.w3.org/1999/xlink" content-type="doi" xlink:type="simple">10.3897/zookeys.1089.79999.figure3</object-id><object-id xmlns:xlink="http://www.w3.org/1999/xlink" content-type="arpha" xlink:type="simple">C293D4AD-7AB9-5B3B-A23A-6947E159054D</object-id><label>Figure 3.</label><caption><p>Parasitic copepods on <italic><tp:taxon-name><tp:taxon-name-part taxon-name-part-type="genus" reg="Lagocephalus">Lagocephalus</tp:taxon-name-part><tp:taxon-name-part taxon-name-part-type="species" reg="laevigatus">laevigatus</tp:taxon-name-part></tp:taxon-name></italic> from the Campeche coast, Gulf of Mexico. <bold>A</bold><italic><tp:taxon-name><tp:taxon-name-part taxon-name-part-type="genus" reg="Taeniacanthus">Taeniacanthus</tp:taxon-name-part><tp:taxon-name-part taxon-name-part-type="species" reg="lagocephali">lagocephali</tp:taxon-name-part></tp:taxon-name></italic><bold>B</bold><italic><tp:taxon-name><tp:taxon-name-part taxon-name-part-type="genus" reg="Caligus">Caligus</tp:taxon-name-part><tp:taxon-name-part taxon-name-part-type="species" reg="haemulonis">haemulonis</tp:taxon-name-part></tp:taxon-name></italic></p></caption><graphic xmlns:xlink="http://www.w3.org/1999/xlink" xlink:href="zookeys-1089-073-g003.jpg" position="float" orientation="portrait" xlink:type="simple" id="oo_659483.jpg"><uri content-type="original_file" xlink:type="simple">https://binary.pensoft.net/fig/659483</uri></graphic></fig></tp:treatment-sec><tp:treatment-sec sec-type="remarks" id="SECID0E16AE"><title>Remarks.</title><p><xref ref-type="bibr" rid="B50">Pearse (1952)</xref> originally described <italic><tp:taxon-name><tp:taxon-name-part taxon-name-part-type="genus" reg="Taeniacanthus">T.</tp:taxon-name-part><tp:taxon-name-part taxon-name-part-type="species" reg="lagocephali">lagocephali</tp:taxon-name-part></tp:taxon-name></italic> infecting the gills of <italic><tp:taxon-name><tp:taxon-name-part taxon-name-part-type="genus" reg="Lagocephalus">L.</tp:taxon-name-part><tp:taxon-name-part taxon-name-part-type="species" reg="laevigatus">laevigatus</tp:taxon-name-part></tp:taxon-name></italic> from Padre Island, Texas. <xref ref-type="bibr" rid="B77">Yamaguti and Yamasu (1959)</xref> reported it as <italic><tp:taxon-name><tp:taxon-name-part taxon-name-part-type="genus" reg="Taeniacanthus">Taeniacanthus</tp:taxon-name-part><tp:taxon-name-part taxon-name-part-type="species" reg="sabafugu">sabafugu</tp:taxon-name-part></tp:taxon-name></italic> from <italic><tp:taxon-name><tp:taxon-name-part taxon-name-part-type="genus" reg="Lagocephalus">L.</tp:taxon-name-part><tp:taxon-name-part taxon-name-part-type="species" reg="spadiceus">spadiceus</tp:taxon-name-part></tp:taxon-name></italic> from Japan, and <xref ref-type="bibr" rid="B52">Pillai (1963)</xref> described it as <italic><tp:taxon-name><tp:taxon-name-part taxon-name-part-type="genus" reg="Irodes">Irodes</tp:taxon-name-part><tp:taxon-name-part taxon-name-part-type="species" reg="lagocephali">lagocephali</tp:taxon-name-part></tp:taxon-name></italic> from <italic><tp:taxon-name><tp:taxon-name-part taxon-name-part-type="genus" reg="Lagocephalus">L.</tp:taxon-name-part><tp:taxon-name-part taxon-name-part-type="species" reg="lunaris">lunaris</tp:taxon-name-part></tp:taxon-name></italic> and <italic><tp:taxon-name><tp:taxon-name-part taxon-name-part-type="genus" reg="Lagocephalus">L.</tp:taxon-name-part><tp:taxon-name-part taxon-name-part-type="species" reg="inermis">inermis</tp:taxon-name-part></tp:taxon-name></italic> from India. Subsequently, <xref ref-type="bibr" rid="B26">Ho (1970)</xref> recognized all these copepod species from <italic><tp:taxon-name><tp:taxon-name-part taxon-name-part-type="genus" reg="Lagocephalus">L.</tp:taxon-name-part><tp:taxon-name-part taxon-name-part-type="species" reg="spadiceus">spadiceus</tp:taxon-name-part></tp:taxon-name></italic>, <italic><tp:taxon-name><tp:taxon-name-part taxon-name-part-type="genus" reg="Lagocephalus">L.</tp:taxon-name-part><tp:taxon-name-part taxon-name-part-type="species" reg="lunaris">lunaris</tp:taxon-name-part></tp:taxon-name></italic>, and <italic><tp:taxon-name><tp:taxon-name-part taxon-name-part-type="genus" reg="Lagocephalus">L.</tp:taxon-name-part><tp:taxon-name-part taxon-name-part-type="species" reg="inermis">inermis</tp:taxon-name-part></tp:taxon-name></italic> as synonyms of <italic><tp:taxon-name><tp:taxon-name-part taxon-name-part-type="genus" reg="Taeniacanthus">T.</tp:taxon-name-part><tp:taxon-name-part taxon-name-part-type="species" reg="lagocephali">lagocephali</tp:taxon-name-part></tp:taxon-name></italic>. This parasitic copepod is characterized by having a cephalothorax with three thoracic segments equal in width, a maxilliped with a terminal curving claw, and a digitiform process (<xref ref-type="bibr" rid="B22">Dojiri and Cressey 1987</xref>: fig. 33). We also observed these morphological characteristics in our specimens, and they are consistent with the original description and the specimens redescribed by <xref ref-type="bibr" rid="B22">Dojiri and Cressey (1987)</xref>, <xref ref-type="bibr" rid="B33">Lin and Ho (2006)</xref>, and <xref ref-type="bibr" rid="B45">Özak et al. (2012)</xref>. However, some metric differences were observed in the total length between the newly collected specimens from <italic><tp:taxon-name><tp:taxon-name-part taxon-name-part-type="genus" reg="Taeniacanthus">T.</tp:taxon-name-part><tp:taxon-name-part taxon-name-part-type="species" reg="lagocephali">lagocephali</tp:taxon-name-part></tp:taxon-name></italic> and those reported from <italic><tp:taxon-name><tp:taxon-name-part taxon-name-part-type="genus" reg="Lagocephalus">L.</tp:taxon-name-part><tp:taxon-name-part taxon-name-part-type="species" reg="spadiceus">spadiceus</tp:taxon-name-part></tp:taxon-name></italic> by <xref ref-type="bibr" rid="B45">Özak et al. (2012)</xref> from the Mediterranean coast of Turkey (2.95 mm vs 1.9 mm). These are probably due to intraspecific variation over large geographic distances or from effects of hosts; that is, host body size is one of five alternative hypotheses which can potentially generate a geographic pattern in parasite body size, while following the Bergmann’s rule suggested by <xref ref-type="bibr" rid="B57">Poulin (2021)</xref>. Studies have demonstrated a positive relationship between the parasite body size and the host body size (<xref ref-type="bibr" rid="B58">Poulin et al. 2003</xref>). So, <italic><tp:taxon-name><tp:taxon-name-part taxon-name-part-type="genus" reg="Lagocephalus">L.</tp:taxon-name-part><tp:taxon-name-part taxon-name-part-type="species" reg="laevigatus">laevigatus</tp:taxon-name-part></tp:taxon-name></italic> reaches sizes larger than <italic><tp:taxon-name><tp:taxon-name-part taxon-name-part-type="genus" reg="Lagocephalus">L.</tp:taxon-name-part><tp:taxon-name-part taxon-name-part-type="species" reg="spadiceus">spadiceus</tp:taxon-name-part></tp:taxon-name></italic> (100 cm vs 37.4 cm), and this can explain the metric differences of <italic><tp:taxon-name><tp:taxon-name-part taxon-name-part-type="genus" reg="Taeniacanthus">T.</tp:taxon-name-part><tp:taxon-name-part taxon-name-part-type="species" reg="lagocephali">lagocephali</tp:taxon-name-part></tp:taxon-name></italic> found on these hosts. Furthermore, <xref ref-type="bibr" rid="B33">Lin and Ho (2006)</xref> reported four setae on the third segment of the antennule, while <xref ref-type="bibr" rid="B22">Dojiri and Cressey (1987)</xref> and <xref ref-type="bibr" rid="B45">Özak et al. (2012)</xref> reported five on the same segment, the number we observed in our specimens. Additionally, the number of rows of spinules on the ventral surface (three) of the anal segment reported by <xref ref-type="bibr" rid="B33">Lin and Ho (2006)</xref> contrast with the four rows of spinules reported by <xref ref-type="bibr" rid="B22">Dojiri and Cressey (1987)</xref>, <xref ref-type="bibr" rid="B45">Özak et al. (2012)</xref>, and in our material. Another explanation for these morphological differences could be result of a phenotypic variation in this species, and a phylogenetic study comparing these morphologic differences may contribute to a better understanding of this variation.</p><p><italic><tp:taxon-name><tp:taxon-name-part taxon-name-part-type="genus" reg="Taeniacanthus">Taeniacanthus</tp:taxon-name-part><tp:taxon-name-part taxon-name-part-type="species" reg="lagocephali">lagocephali</tp:taxon-name-part></tp:taxon-name></italic> has been reported on <italic><tp:taxon-name><tp:taxon-name-part taxon-name-part-type="genus" reg="Lagocephalus">Lagocephalus</tp:taxon-name-part></tp:taxon-name></italic> spp. from the Oriental region (Japan and Taiwan), the Ethiopian region (West Africa), the Nearctic region (<abbrev xmlns:xlink="http://www.w3.org/1999/xlink" xlink:title="Gulf of Mexico" id="ABBRID0EJIAG" xlink:type="simple">GoM</abbrev> coast of Mississippi, Alabama, and Texas), and the Neotropical region (Brazil) (<xref ref-type="bibr" rid="B50">Pearse 1952</xref>; <xref ref-type="bibr" rid="B77">Yamaguti and Yamasu 1959</xref>; <xref ref-type="bibr" rid="B52">Pillai 1963</xref>; <xref ref-type="bibr" rid="B69">Umadevi and Shyamasundari 1980</xref>; <xref ref-type="bibr" rid="B29">Izawa 1986</xref>; <xref ref-type="bibr" rid="B22">Dojiri and Cressey 1987</xref>; <xref ref-type="bibr" rid="B33">Lin and Ho 2006</xref>; <xref ref-type="bibr" rid="B12">Cantatore et al. 2012</xref>; <xref ref-type="bibr" rid="B45">Özak et al. 2012</xref>). The wide distribution of this parasite could be attributed to its host specificity to the genus <italic><tp:taxon-name><tp:taxon-name-part taxon-name-part-type="genus" reg="Lagocephalus">Lagocephalus</tp:taxon-name-part></tp:taxon-name></italic> and its capacity to exploit this host genus in different geographic ranges. Host specificity is a determinant key in how the parasites can be established into new areas (<xref ref-type="bibr" rid="B59">Poulin et al. 2011</xref>). In Mexico, <tp:taxon-name><tp:taxon-name-part taxon-name-part-type="family">Taeniacanthidae</tp:taxon-name-part></tp:taxon-name> has been represented only by <italic><tp:taxon-name><tp:taxon-name-part taxon-name-part-type="genus" reg="Taeniacanthodes">Taeniacanthodes</tp:taxon-name-part><tp:taxon-name-part taxon-name-part-type="species" reg="dojirii">dojirii</tp:taxon-name-part></tp:taxon-name></italic> Braswell, Benz &amp; Deets, 2002 in the ray <italic><tp:taxon-name><tp:taxon-name-part taxon-name-part-type="genus" reg="Narcine">Narcine</tp:taxon-name-part><tp:taxon-name-part taxon-name-part-type="species" reg="entemedor">entemedor</tp:taxon-name-part></tp:taxon-name></italic> (<tp:taxon-name><tp:taxon-name-part taxon-name-part-type="family">Narcinidae</tp:taxon-name-part></tp:taxon-name>) from Bahía de Los Angeles, Santa Rosalía, Gulf of California (<xref ref-type="bibr" rid="B9">Braswell et al. 2002</xref>). Our present record is the first occurrence of <italic><tp:taxon-name><tp:taxon-name-part taxon-name-part-type="genus" reg="Taeniacanthus">T.</tp:taxon-name-part><tp:taxon-name-part taxon-name-part-type="species" reg="lagocephali">lagocephali</tp:taxon-name-part></tp:taxon-name></italic> on <italic><tp:taxon-name><tp:taxon-name-part taxon-name-part-type="genus" reg="Lagocephalus">L.</tp:taxon-name-part><tp:taxon-name-part taxon-name-part-type="species" reg="laevigatus">laevigatus</tp:taxon-name-part></tp:taxon-name></italic> from the <abbrev xmlns:xlink="http://www.w3.org/1999/xlink" xlink:title="Gulf of Mexico" id="ABBRID0EWLAG" xlink:type="simple">GoM</abbrev>. Together with the only species previously reported (<xref ref-type="bibr" rid="B9">Braswell et al. 2002</xref>), the number of species of <tp:taxon-name><tp:taxon-name-part taxon-name-part-type="family">Taeniacanthidae</tp:taxon-name-part></tp:taxon-name> in Mexico is now two.</p></tp:treatment-sec><ref-list><ref id="B50"><mixed-citation xmlns:xlink="http://www.w3.org/1999/xlink" xlink:type="simple"><person-group><name name-style="western"><surname>Pearse</surname><given-names>AS</given-names></name></person-group> (<year>1952</year>) <article-title>Parasitic <tp:taxon-name><tp:taxon-name-part taxon-name-part-type="subphylum">Crustacea</tp:taxon-name-part></tp:taxon-name> from the Texas coast. Publications of the Institute of Marine Science.</article-title><source>University of Texas</source><volume>2</volume>: <fpage>1</fpage>–<lpage>42</lpage>.</mixed-citation></ref><ref id="B22"><mixed-citation xmlns:xlink="http://www.w3.org/1999/xlink" xlink:type="simple"><person-group><name name-style="western"><surname>Dojiri</surname><given-names>M</given-names></name><name name-style="western"><surname>Cressey</surname><given-names>RF</given-names></name></person-group> (<year>1987</year>) <article-title>Revision of the <tp:taxon-name><tp:taxon-name-part taxon-name-part-type="family">Taeniacanthidae</tp:taxon-name-part></tp:taxon-name> (<tp:taxon-name><tp:taxon-name-part taxon-name-part-type="subclass">Copepoda</tp:taxon-name-part></tp:taxon-name>: <tp:taxon-name><tp:taxon-name-part taxon-name-part-type="order">Poecilostomatoida</tp:taxon-name-part></tp:taxon-name>) parasitic on fishes and sea urchins.</article-title><source>Smithsonian Contributions to Zoology</source><volume>447</volume>(<issue>447</issue>): <fpage>1</fpage>–<lpage>245</lpage>. <ext-link xlink:type="simple" ext-link-type="doi" xlink:href="10.5479/si.00810282.447.i">https://doi.org/10.5479/si.00810282.447.i</ext-link></mixed-citation></ref><ref id="B12"><mixed-citation xmlns:xlink="http://www.w3.org/1999/xlink" xlink:type="simple"><person-group><name name-style="western"><surname>Cantatore</surname><given-names>DMP</given-names></name><name name-style="western"><surname>Braicovich</surname><given-names>PE</given-names></name><name name-style="western"><surname>Alarcos</surname><given-names>AJ</given-names></name><name name-style="western"><surname>Lanfranchi</surname><given-names>AL</given-names></name><name name-style="western"><surname>Rossin</surname><given-names>MA</given-names></name><name name-style="western"><surname>Vales</surname><given-names>DG</given-names></name><name name-style="western"><surname>Timi</surname><given-names>JT</given-names></name></person-group> (<year>2012</year>) <article-title>New records of parasitic copepods (<tp:taxon-name><tp:taxon-name-part taxon-name-part-type="subphylum">Crustacea</tp:taxon-name-part></tp:taxon-name>, <tp:taxon-name><tp:taxon-name-part taxon-name-part-type="subclass">Copepoda</tp:taxon-name-part></tp:taxon-name>) from marine fishes in the Argentinean Sea.</article-title><source>Acta Parasitologica</source><volume>57</volume>: <fpage>83</fpage>–<lpage>89</lpage>. <ext-link xlink:type="simple" ext-link-type="doi" xlink:href="10.2478/s11686-012-0003-z">https://doi.org/10.2478/s11686-012-0003-z</ext-link></mixed-citation></ref><ref id="B77"><mixed-citation xmlns:xlink="http://www.w3.org/1999/xlink" xlink:type="simple"><person-group><name name-style="western"><surname>Yamaguti</surname><given-names>S</given-names></name><name name-style="western"><surname>Yamasu</surname><given-names>T</given-names></name></person-group> (<year>1959</year>) <article-title>Parasitic copepods from fishes of Japan with description of 26 new species and remarks on two known species.</article-title><source>Biological Journal of Okayama University</source><volume>5</volume>: <fpage>89</fpage>–<lpage>165</lpage>.</mixed-citation></ref><ref id="B45"><mixed-citation xmlns:xlink="http://www.w3.org/1999/xlink" xlink:type="simple"><person-group><name name-style="western"><surname>Özak</surname><given-names>AA</given-names></name><name name-style="western"><surname>Demirkale</surname><given-names>I</given-names></name><name name-style="western"><surname>Yanar</surname><given-names>A</given-names></name></person-group> (<year>2012</year>) <article-title>First record of two species of parasitic copepods on immigrant pufferfishes (<tp:taxon-name><tp:taxon-name-part taxon-name-part-type="order">Tetraodontiformes</tp:taxon-name-part></tp:taxon-name>: <tp:taxon-name><tp:taxon-name-part taxon-name-part-type="family">Tetraodontidae</tp:taxon-name-part></tp:taxon-name>) caught in the eastern Mediterranean Sea.</article-title><source>Turkish Journal of Fisheries and Aquatic Sciences</source><volume>12</volume>(<issue>3</issue>): <fpage>677</fpage>–<lpage>683</lpage>. <ext-link xlink:type="simple" ext-link-type="doi" xlink:href="10.4194/1303-2712-v12_3_17">https://doi.org/10.4194/1303-2712-v12_3_17</ext-link></mixed-citation></ref><ref id="B52"><mixed-citation xmlns:xlink="http://www.w3.org/1999/xlink" xlink:type="simple"><person-group><name name-style="western"><surname>Pillai</surname><given-names>NK</given-names></name></person-group> (<year>1963</year>) <article-title>Copepods of the family <tp:taxon-name><tp:taxon-name-part taxon-name-part-type="family">Taeniacanthidae</tp:taxon-name-part></tp:taxon-name> parasitic on South Indian fishes.</article-title><source>Crustaceana</source><volume>6</volume>(<issue>2</issue>): <fpage>110</fpage>–<lpage>128</lpage>. <ext-link xlink:type="simple" ext-link-type="doi" xlink:href="10.1163/156854063X00507">https://doi.org/10.1163/156854063X00507</ext-link></mixed-citation></ref><ref id="B69"><mixed-citation xmlns:xlink="http://www.w3.org/1999/xlink" xlink:type="simple"><person-group><name name-style="western"><surname>Umadevi</surname><given-names>DV</given-names></name><name name-style="western"><surname>Shyamasundari</surname><given-names>K</given-names></name></person-group> (<year>1980</year>) <article-title>Studies on the copepod parasites of fishes of the Waltair coast: Family <tp:taxon-name><tp:taxon-name-part taxon-name-part-type="family">Taeniacanthidae</tp:taxon-name-part></tp:taxon-name>.</article-title><source>Crustaceana</source><volume>39</volume>(<issue>2</issue>): <fpage>197</fpage>–<lpage>208</lpage>. <ext-link xlink:type="simple" ext-link-type="doi" xlink:href="10.1163/156854080X00085">https://doi.org/10.1163/156854080X00085</ext-link></mixed-citation></ref><ref id="B29"><mixed-citation xmlns:xlink="http://www.w3.org/1999/xlink" xlink:type="simple"><person-group><name name-style="western"><surname>Izawa</surname><given-names>K</given-names></name></person-group> (<year>1986</year>) <article-title>On the development of parasitic <tp:taxon-name><tp:taxon-name-part taxon-name-part-type="subclass">Copepoda</tp:taxon-name-part></tp:taxon-name> III. <italic><tp:taxon-name><tp:taxon-name-part taxon-name-part-type="genus">Taeniacanthus</tp:taxon-name-part><tp:taxon-name-part taxon-name-part-type="species">lagocephali</tp:taxon-name-part></tp:taxon-name></italic> Pearse (<tp:taxon-name><tp:taxon-name-part taxon-name-part-type="order">Cyclopoida</tp:taxon-name-part></tp:taxon-name>: <tp:taxon-name><tp:taxon-name-part taxon-name-part-type="family">Taeniacanthidae</tp:taxon-name-part></tp:taxon-name>).</article-title><source>Publications of the Seto Marine Biological Laboratory</source><volume>31</volume>(<issue>1–2</issue>): <fpage>37</fpage>–<lpage>54</lpage>. <ext-link xlink:type="simple" ext-link-type="doi" xlink:href="10.5134/176119">https://doi.org/10.5134/176119</ext-link></mixed-citation></ref><ref id="B33"><mixed-citation xmlns:xlink="http://www.w3.org/1999/xlink" xlink:type="simple"><person-group><name name-style="western"><surname>Lin</surname><given-names>CL</given-names></name><name name-style="western"><surname>Ho</surname><given-names>JS</given-names></name></person-group> (<year>2006</year>) <article-title>Copepods of the genus <italic><tp:taxon-name><tp:taxon-name-part taxon-name-part-type="genus">Taeniacanthus</tp:taxon-name-part></tp:taxon-name></italic> Sumpf, 1871 (<tp:taxon-name><tp:taxon-name-part taxon-name-part-type="order">Poecilostomatoida</tp:taxon-name-part></tp:taxon-name>: <tp:taxon-name><tp:taxon-name-part taxon-name-part-type="family">Taeniacanthidae</tp:taxon-name-part></tp:taxon-name>) parasitic on marine fishes of Taiwan.</article-title><source>Taiwan Shuichanxue Hui Kan</source><volume>33</volume>: <fpage>171</fpage>–<lpage>191</lpage>. <ext-link xlink:type="simple" ext-link-type="doi" xlink:href="10.29822/2fJFST.200606.0008">https://doi.org/10.29822/2fJFST.200606.0008</ext-link></mixed-citation></ref><ref id="B26"><mixed-citation xmlns:xlink="http://www.w3.org/1999/xlink" xlink:type="simple"><person-group><name name-style="western"><surname>Ho</surname><given-names>JS</given-names></name></person-group> (<year>1970</year>) <article-title>Revision of the genera of the <tp:taxon-name><tp:taxon-name-part taxon-name-part-type="family">Chondracanthidae</tp:taxon-name-part></tp:taxon-name>, a copepod family parasitic on marine fishes.</article-title><source>Beaufortia</source><volume>229</volume>: <fpage>105</fpage>–<lpage>218</lpage>.</mixed-citation></ref><ref id="B57"><mixed-citation xmlns:xlink="http://www.w3.org/1999/xlink" xlink:type="simple"><person-group><name name-style="western"><surname>Poulin</surname><given-names>R</given-names></name></person-group> (<year>2021</year>) Functional biogeography of parasite traits: Hypotheses and evidence. Philosophical Transactions of the Royal Society of London. Series B, Biological Sciences 376(1837): e20200365. <ext-link xlink:type="simple" ext-link-type="doi" xlink:href="10.1098/rstb.2020.0365">https://doi.org/10.1098/rstb.2020.0365</ext-link></mixed-citation></ref><ref id="B58"><mixed-citation xmlns:xlink="http://www.w3.org/1999/xlink" xlink:type="simple"><person-group><name name-style="western"><surname>Poulin</surname><given-names>R</given-names></name><name name-style="western"><surname>Wise</surname><given-names>M</given-names></name><name name-style="western"><surname>Moore</surname><given-names>J</given-names></name></person-group> (<year>2003</year>) <article-title>A comparative analysis of adult body size and its correlates in acanthocephalan parasites.</article-title><source>International Journal for Parasitology</source><volume>33</volume>(<issue>8</issue>): <fpage>799</fpage>–<lpage>805</lpage>. <ext-link xlink:type="simple" ext-link-type="doi" xlink:href="10.1016/S0020-7519(03)00108-5">https://doi.org/10.1016/S0020-7519(03)00108-5</ext-link></mixed-citation></ref><ref id="B59"><mixed-citation xmlns:xlink="http://www.w3.org/1999/xlink" xlink:type="simple"><person-group><name name-style="western"><surname>Poulin</surname><given-names>R</given-names></name><name name-style="western"><surname>Krasnov</surname><given-names>BR</given-names></name><name name-style="western"><surname>Mouillot</surname><given-names>D</given-names></name><name name-style="western"><surname>Thieltges</surname><given-names>DW</given-names></name></person-group> (<year>2011</year>) <article-title>The comparative ecology and biogeography of parasites. Philosophical Transactions of the Royal Society of London.</article-title><source>Series B, Biological Sciences</source><volume>366</volume>(<issue>1576</issue>): <fpage>2379</fpage>–<lpage>2390</lpage>. <ext-link xlink:type="simple" ext-link-type="doi" xlink:href="10.1098/rstb.2011.0048">https://doi.org/10.1098/rstb.2011.0048</ext-link></mixed-citation></ref><ref id="B9"><mixed-citation xmlns:xlink="http://www.w3.org/1999/xlink" xlink:type="simple"><person-group><name name-style="western"><surname>Braswell</surname><given-names>JS</given-names></name><name name-style="western"><surname>Benz</surname><given-names>GW</given-names></name><name name-style="western"><surname>Deets</surname><given-names>GB</given-names></name></person-group> (<year>2002</year>) <italic><tp:taxon-name><tp:taxon-name-part taxon-name-part-type="genus">Taeniacanthodes</tp:taxon-name-part><tp:taxon-name-part taxon-name-part-type="species">dojirii</tp:taxon-name-part></tp:taxon-name></italic> n. sp. (<tp:taxon-name><tp:taxon-name-part taxon-name-part-type="subclass">Copepoda</tp:taxon-name-part></tp:taxon-name>: <tp:taxon-name><tp:taxon-name-part taxon-name-part-type="order">Poecilostomatoida</tp:taxon-name-part></tp:taxon-name>: <tp:taxon-name><tp:taxon-name-part taxon-name-part-type="family">Taeniacanthidae</tp:taxon-name-part></tp:taxon-name>), from Cortez electric rays (<italic><tp:taxon-name><tp:taxon-name-part taxon-name-part-type="genus">Narcine</tp:taxon-name-part><tp:taxon-name-part taxon-name-part-type="species">entemedor</tp:taxon-name-part></tp:taxon-name></italic>: <tp:taxon-name><tp:taxon-name-part taxon-name-part-type="order">Torpediniformes</tp:taxon-name-part></tp:taxon-name>: <tp:taxon-name><tp:taxon-name-part taxon-name-part-type="family">Narcinidae</tp:taxon-name-part></tp:taxon-name>) captured in the Gulf of California, and phylogenetic analysis of and key to species of <italic><tp:taxon-name><tp:taxon-name-part taxon-name-part-type="genus">Taeniacanthodes</tp:taxon-name-part></tp:taxon-name></italic>. The Journal of Parasitology 88(1): 28–35. <ext-link xlink:type="simple" ext-link-type="doi" xlink:href="10.1645/0022-3395(2002)088[0028:TDNSCP]2.0.CO;2">https://doi.org/10.1645/0022-3395(2002)088[0028:TDNSCP]2.0.CO;2</ext-link></mixed-citation></ref></ref-list></tp:taxon-treatment>
