# Supplementary material for: ﻿Parasitic crustaceans (Branchiura and Copepoda) parasitizing the gills of puffer fish species (Tetraodontidae) from the coast of Campeche, Gulf of Mexico
Source: Zookeys. 2022 Mar 16;1089:73–92. doi: 10.3897/zookeys.1089.79999 (PMC8942962; doi:10.3897/zookeys.1089.79999)
Supplement: XML Treatment for Caligus haemulonis [file zookeys.1089.79999-treatment4.xml]

<!DOCTYPE tp:taxon-treatment
  PUBLIC "-//TaxonX//DTD Taxonomic Treatment Publishing DTD v0 20100105//EN" "tax-treatment-NSO.dtd">
<tp:taxon-treatment xmlns:tp="http://www.plazi.org/taxpub"><tp:treatment-meta><kwd-group><label>Taxon classification</label><kwd>
                  <named-content content-type="kingdom">Animalia</named-content>
                </kwd><kwd>
                  <named-content content-type="order">Siphonostomatoida</named-content>
                </kwd><kwd>
                  <named-content content-type="family">Caligidae</named-content>
                </kwd></kwd-group><mixed-citation publication-type="journal"><person-group><name><surname>May-Tec</surname><given-names>Ana Luisa</given-names></name><name><surname>Baños-Ojeda</surname><given-names>Carlos</given-names></name><name><surname>Mendoza-Franco</surname><given-names>Edgar F.</given-names></name></person-group><article-title>﻿Parasitic crustaceans (<tp:taxon-name><tp:taxon-name-part taxon-name-part-type="subclass">Branchiura</tp:taxon-name-part></tp:taxon-name> and <tp:taxon-name><tp:taxon-name-part taxon-name-part-type="subclass">Copepoda</tp:taxon-name-part></tp:taxon-name>) parasitizing the gills of puffer fish species (<tp:taxon-name><tp:taxon-name-part taxon-name-part-type="family">Tetraodontidae</tp:taxon-name-part></tp:taxon-name>) from the coast of Campeche, Gulf of Mexico</article-title><source>Zookeys</source><day>16</day><month>03</month><year>2022</year><volume>1089</volume><fpage>73</fpage><lpage>92</lpage><pub-id pub-id-type="doi">10.3897/zookeys.1089.79999</pub-id></mixed-citation></tp:treatment-meta><tp:nomenclature><label>﻿</label><tp:taxon-name>
                <object-id xmlns:xlink="http://www.w3.org/1999/xlink" content-type="arpha" xlink:type="simple">F1C8AE96-5C50-5474-9A57-05CB2AE1F986</object-id>
                <tp:taxon-name-part taxon-name-part-type="genus" reg="Caligus">Caligus</tp:taxon-name-part>
                <tp:taxon-name-part taxon-name-part-type="species" reg="haemulonis">haemulonis</tp:taxon-name-part>
              </tp:taxon-name><tp:taxon-authority>Krøyer, 1863</tp:taxon-authority></tp:nomenclature><tp:treatment-sec sec-type="Previous records" id="SECID0EHOAG"><title>Previous records.</title><p>See Table <xref ref-type="table" rid="T1">1</xref>.</p></tp:treatment-sec><tp:treatment-sec sec-type="Current host" id="SECID0EROAG"><title>Current host.</title><p>Smooth puffer <italic><tp:taxon-name><tp:taxon-name-part taxon-name-part-type="genus" reg="Lagocephalus">Lagocephalus</tp:taxon-name-part><tp:taxon-name-part taxon-name-part-type="species" reg="laevigatus">laevigatus</tp:taxon-name-part></tp:taxon-name></italic> (Linnaeus) (<tp:taxon-name><tp:taxon-name-part taxon-name-part-type="family">Tetraodontidae</tp:taxon-name-part></tp:taxon-name>) (<abbrev xmlns:xlink="http://www.w3.org/1999/xlink" xlink:title="total length" id="ABBRID0EHPAG" xlink:type="simple">TL</abbrev>: 20.3–48.5 cm).</p></tp:treatment-sec><tp:treatment-sec sec-type="Site of infection" id="SECID0ELPAG"><title>Site of infection.</title><p>Gills.</p></tp:treatment-sec><tp:treatment-sec sec-type="Infection parameters" id="SECID0EQPAG"><title>Infection parameters.</title><p>Prevalence: 49% (34 fish infected of 69 examined); mean abundance: 3.63 ± 7.45; intensity range: 1–30 copepods.</p></tp:treatment-sec><tp:treatment-sec sec-type="Source of current specimens" id="SECID0EVPAG"><title>Source of current specimens.</title><p>Ten voucher specimens (5 ♀, 5 ♂) deposited in the <abbrev xmlns:xlink="http://www.w3.org/1999/xlink" xlink:title="Colección Nacional de Invertebrados" id="ABBRID0E2PAG" xlink:type="simple">CNIN</abbrev> (174); collected on19 January 2021.</p></tp:treatment-sec><tp:treatment-sec sec-type="description" id="SECID0E6PAG"><title>Description</title><p><bold>(based on 10 females and 10 males).</bold> Adult female body caligiform, 2.70–3.30 long. Cephalothorax 1.50–1.80 long and 1.43–1.63 wide. Female genital complex longer than wide, lacking distinct posterolateral lobes (Fig. <xref ref-type="fig" rid="F3">3B</xref>). Caudal rami armed with five pinnate setae. Female antenna with distal claw strongly curved. Sternal furca of female with incurved tines. Maxilliped with smooth myxal margin, with a tiny process on inner margin of the claw. Male 2.10–2.50 long. Cephalothorax 1.10–1.30 long and 0.95–1.47 wide. Sternal furca more incurved in males. Male maxilliped with large, acutely pointed process on myxal margin opposing tip of claw. In both sexes, post-antennal process large and strongly curved. Last exopodal segment of leg I with one long seta at inner distal angle, three distal spines, and posterior margin a single naked vestigial seta. Outer margin of second endopodal segment of leg II with setules. Leg IV with robust first exopodal segment bearing marginal setule; second segment with well-developed spines.</p></tp:treatment-sec><tp:treatment-sec sec-type="remarks" id="SECID0ELQAG"><title>Remarks.</title><p>Currently, the genus <italic><tp:taxon-name><tp:taxon-name-part taxon-name-part-type="genus" reg="Caligus">Caligus</tp:taxon-name-part></tp:taxon-name></italic> comprises more than 270 valid species worldwide (<xref ref-type="bibr" rid="B73">Walter and Boxshall 2021</xref>) on a wide variety of marine fish. In Mexican waters 31 species of <italic><tp:taxon-name><tp:taxon-name-part taxon-name-part-type="genus" reg="Caligus">Caligus</tp:taxon-name-part></tp:taxon-name></italic> are known, 21 from the Pacific, seven from <abbrev xmlns:xlink="http://www.w3.org/1999/xlink" xlink:title="Gulf of Mexico" id="ABBRID0EDRAG" xlink:type="simple">GoM</abbrev>, and three from both the Atlantic and Pacific coasts (<xref ref-type="bibr" rid="B43">Morales-Serna et al. 2014</xref>). <italic><tp:taxon-name><tp:taxon-name-part taxon-name-part-type="genus" reg="Caligus">Caligus</tp:taxon-name-part><tp:taxon-name-part taxon-name-part-type="species" reg="haemulonis">haemulonis</tp:taxon-name-part></tp:taxon-name></italic> has been recorded on the Atlantic coast from Florida to Brazil on a wide variety of fish families and only one species of ray (<italic><tp:taxon-name><tp:taxon-name-part taxon-name-part-type="genus" reg="Aetobatus">Aetobatus</tp:taxon-name-part><tp:taxon-name-part taxon-name-part-type="species" reg="narinari">narinari</tp:taxon-name-part></tp:taxon-name></italic>) on the Campeche coast (<xref ref-type="bibr" rid="B61">Rodríguez-Santiago et al. 2016</xref>) (Table <xref ref-type="table" rid="T1">1</xref>). The morphologic characteristic of our specimens coincide with the original description of <italic><tp:taxon-name><tp:taxon-name-part taxon-name-part-type="genus" reg="Caligus">C.</tp:taxon-name-part><tp:taxon-name-part taxon-name-part-type="species" reg="haemulonis">haemulonis</tp:taxon-name-part></tp:taxon-name></italic> (<xref ref-type="bibr" rid="B32">Krøyer 1863</xref>; <xref ref-type="bibr" rid="B8">Boxshall and El-Rashidy 2009</xref>).</p><table-wrap id="T1" position="float" orientation="portrait"><label>Table 1.</label><caption><p>Previous records of <italic><tp:taxon-name><tp:taxon-name-part taxon-name-part-type="genus" reg="Caligus">Caligus</tp:taxon-name-part><tp:taxon-name-part taxon-name-part-type="species" reg="haemulonis">haemulonis</tp:taxon-name-part></tp:taxon-name></italic> on a wide variety of fish teleost (14 families) and one elasmobranch species having cosmopolitan distribution.</p></caption><table id="TID0E1JAI" rules="all"><tbody><tr><th rowspan="1" colspan="1">Host</th><th rowspan="1" colspan="1">Locality</th><th rowspan="1" colspan="1">Reference</th></tr><tr><td rowspan="1" colspan="3">
                        <bold>
                          <tp:taxon-name><tp:taxon-name-part taxon-name-part-type="family">Ariidae</tp:taxon-name-part></tp:taxon-name>
                        </bold>
                      </td></tr><tr><td rowspan="1" colspan="1"><italic><tp:taxon-name><tp:taxon-name-part taxon-name-part-type="genus" reg="Ariopsis">Ariopsis</tp:taxon-name-part><tp:taxon-name-part taxon-name-part-type="species" reg="felis">felis</tp:taxon-name-part></tp:taxon-name></italic> (Linnaeus, 1766) (as <italic><tp:taxon-name><tp:taxon-name-part taxon-name-part-type="genus" reg="Hexanematichthys">Hexanematichthys</tp:taxon-name-part><tp:taxon-name-part taxon-name-part-type="species" reg="felis">felis</tp:taxon-name-part></tp:taxon-name></italic>, <italic><tp:taxon-name><tp:taxon-name-part taxon-name-part-type="genus" reg="Galeichthys">Galeichthys</tp:taxon-name-part><tp:taxon-name-part taxon-name-part-type="species" reg="felis">felis</tp:taxon-name-part></tp:taxon-name></italic> and <italic><tp:taxon-name><tp:taxon-name-part taxon-name-part-type="genus" reg="Arius">Arius</tp:taxon-name-part><tp:taxon-name-part taxon-name-part-type="species" reg="felis">felis</tp:taxon-name-part></tp:taxon-name></italic>)</td><td rowspan="1" colspan="1">Atlantic coast of USA</td><td rowspan="1" colspan="1">
                        <xref ref-type="bibr" rid="B75">Wilson 1908</xref>
                      </td></tr><tr><td rowspan="1" colspan="1"><italic><tp:taxon-name><tp:taxon-name-part taxon-name-part-type="genus" reg="Aspistor">Aspistor</tp:taxon-name-part><tp:taxon-name-part taxon-name-part-type="species" reg="luniscutis">luniscutis</tp:taxon-name-part></tp:taxon-name></italic> (Valenciennes, 1840) (as <italic><tp:taxon-name><tp:taxon-name-part taxon-name-part-type="genus" reg="Arius">Arius</tp:taxon-name-part><tp:taxon-name-part taxon-name-part-type="species" reg="luniscutis">luniscutis</tp:taxon-name-part></tp:taxon-name></italic>, <italic><tp:taxon-name><tp:taxon-name-part taxon-name-part-type="genus" reg="Notarius">Notarius</tp:taxon-name-part><tp:taxon-name-part taxon-name-part-type="species" reg="luniscutis">luniscutis</tp:taxon-name-part></tp:taxon-name></italic>)</td><td rowspan="1" colspan="1">Brazil</td><td rowspan="1" colspan="1">
                        <xref ref-type="bibr" rid="B35">Luque and Tavares 2007</xref>
                      </td></tr><tr><td rowspan="1" colspan="1"><italic><tp:taxon-name><tp:taxon-name-part taxon-name-part-type="genus" reg="Bagre">Bagre</tp:taxon-name-part><tp:taxon-name-part taxon-name-part-type="species" reg="marinus">marinus</tp:taxon-name-part></tp:taxon-name></italic> (Mitchill, 1815) (as <italic><tp:taxon-name><tp:taxon-name-part taxon-name-part-type="genus" reg="Felichthys">Felichthys</tp:taxon-name-part><tp:taxon-name-part taxon-name-part-type="species" reg="marinus">marinus</tp:taxon-name-part></tp:taxon-name></italic> and <italic><tp:taxon-name><tp:taxon-name-part taxon-name-part-type="genus" reg="Bagre">Bagre</tp:taxon-name-part><tp:taxon-name-part taxon-name-part-type="species" reg="marina">marina</tp:taxon-name-part></tp:taxon-name></italic>)</td><td rowspan="1" colspan="1">Atlantic coast of USA</td><td rowspan="1" colspan="1">
                        <xref ref-type="bibr" rid="B75">Wilson 1908</xref>
                      </td></tr><tr><td rowspan="1" colspan="1"><italic><tp:taxon-name><tp:taxon-name-part taxon-name-part-type="genus" reg="Carlarius">Carlarius</tp:taxon-name-part><tp:taxon-name-part taxon-name-part-type="species" reg="heudelotii">heudelotii</tp:taxon-name-part></tp:taxon-name></italic> (Valenciennes, 1840) (as <italic><tp:taxon-name><tp:taxon-name-part taxon-name-part-type="genus" reg="Arius">Arius</tp:taxon-name-part><tp:taxon-name-part taxon-name-part-type="species" reg="heudelotii">heudelotii</tp:taxon-name-part></tp:taxon-name></italic>)</td><td rowspan="1" colspan="1">Africa, Mediterranean</td><td rowspan="1" colspan="1">
                        <xref ref-type="bibr" rid="B10">Brian 1924</xref>
                      </td></tr><tr><td rowspan="1" colspan="1"><italic><tp:taxon-name><tp:taxon-name-part taxon-name-part-type="genus" reg="Genidens">Genidens</tp:taxon-name-part><tp:taxon-name-part taxon-name-part-type="species" reg="barbus">barbus</tp:taxon-name-part></tp:taxon-name></italic> (Lacepède, 1803)</td><td rowspan="1" colspan="1">Brazil</td><td rowspan="1" colspan="1">
                        <xref ref-type="bibr" rid="B35">Luque and Tavares 2007</xref>
                      </td></tr><tr><td rowspan="1" colspan="3">
                        <bold>
                          <tp:taxon-name><tp:taxon-name-part taxon-name-part-type="family">Carangidae</tp:taxon-name-part></tp:taxon-name>
                        </bold>
                      </td></tr><tr><td rowspan="1" colspan="1"><italic><tp:taxon-name><tp:taxon-name-part taxon-name-part-type="genus" reg="Campogramma">Campogramma</tp:taxon-name-part><tp:taxon-name-part taxon-name-part-type="species" reg="glaycos">glaycos</tp:taxon-name-part></tp:taxon-name></italic> (Lacepède, 1801) (as <italic><tp:taxon-name><tp:taxon-name-part taxon-name-part-type="genus" reg="Lichia">Lichia</tp:taxon-name-part><tp:taxon-name-part taxon-name-part-type="species" reg="vadigo">vadigo</tp:taxon-name-part></tp:taxon-name></italic>)</td><td rowspan="1" colspan="1">Mediterranean</td><td rowspan="1" colspan="1">
                        <xref ref-type="bibr" rid="B10">Brian 1924</xref>
                      </td></tr><tr><td rowspan="1" colspan="1"><italic><tp:taxon-name><tp:taxon-name-part taxon-name-part-type="genus" reg="Caranx">Caranx</tp:taxon-name-part><tp:taxon-name-part taxon-name-part-type="species" reg="crysos">crysos</tp:taxon-name-part></tp:taxon-name></italic> (Mitchill, 1815)</td><td rowspan="1" colspan="1">Louisiana</td><td rowspan="1" colspan="1">
                        <xref ref-type="bibr" rid="B14">Causey 1953</xref>
                      </td></tr><tr><td rowspan="1" colspan="1"><italic><tp:taxon-name><tp:taxon-name-part taxon-name-part-type="genus" reg="Caranx">Caranx</tp:taxon-name-part><tp:taxon-name-part taxon-name-part-type="species" reg="rhonchus">rhonchus</tp:taxon-name-part></tp:taxon-name></italic> Geoffroy Saint-Hilaire, 1817 (as <italic><tp:taxon-name><tp:taxon-name-part taxon-name-part-type="genus" reg="Caranx">Caranx</tp:taxon-name-part><tp:taxon-name-part taxon-name-part-type="species" reg="angolensis">angolensis</tp:taxon-name-part></tp:taxon-name></italic>)</td><td rowspan="1" colspan="1">Africa South</td><td rowspan="1" colspan="1">
                        <xref ref-type="bibr" rid="B13">Capart 1959</xref>
                      </td></tr><tr><td rowspan="1" colspan="1"><italic><tp:taxon-name><tp:taxon-name-part taxon-name-part-type="genus" reg="Trachurus">Trachurus</tp:taxon-name-part><tp:taxon-name-part taxon-name-part-type="species" reg="trachurus">trachurus</tp:taxon-name-part></tp:taxon-name></italic> (Linnaeus, 1758)</td><td rowspan="1" colspan="1">Africa South</td><td rowspan="1" colspan="1">
                        <xref ref-type="bibr" rid="B13">Capart 1959</xref>
                      </td></tr><tr><td rowspan="1" colspan="3">
                        <bold>
                          <tp:taxon-name><tp:taxon-name-part taxon-name-part-type="family">Engraulidae</tp:taxon-name-part></tp:taxon-name>
                        </bold>
                      </td></tr><tr><td rowspan="1" colspan="1"><italic><tp:taxon-name><tp:taxon-name-part taxon-name-part-type="genus" reg="Anchoa">Anchoa</tp:taxon-name-part><tp:taxon-name-part taxon-name-part-type="species" reg="marinii">marinii</tp:taxon-name-part></tp:taxon-name></italic> Hildebrand, 1943</td><td rowspan="1" colspan="1">Brazil</td><td rowspan="1" colspan="1">
                        <xref ref-type="bibr" rid="B35">Luque and Tavares 2007</xref>
                      </td></tr><tr><td rowspan="1" colspan="3">
                        <bold>
                          <tp:taxon-name><tp:taxon-name-part taxon-name-part-type="family">Ephippidae</tp:taxon-name-part></tp:taxon-name>
                        </bold>
                      </td></tr><tr><td rowspan="1" colspan="1"><italic><tp:taxon-name><tp:taxon-name-part taxon-name-part-type="genus" reg="Chaetodipterus">Chaetodipterus</tp:taxon-name-part><tp:taxon-name-part taxon-name-part-type="species" reg="faber">faber</tp:taxon-name-part></tp:taxon-name></italic> (Broussonet, 1782)</td><td rowspan="1" colspan="1">Brazil, Florida</td><td rowspan="1" colspan="1">
                        <xref ref-type="bibr" rid="B15">Cezar and Luque 1999</xref>
                      </td></tr><tr><td rowspan="1" colspan="3">
                        <bold>
                          <tp:taxon-name><tp:taxon-name-part taxon-name-part-type="family">Haemulidae</tp:taxon-name-part></tp:taxon-name>
                        </bold>
                      </td></tr><tr><td rowspan="1" colspan="1"><italic><tp:taxon-name><tp:taxon-name-part taxon-name-part-type="genus" reg="Anisotremus">Anisotremus</tp:taxon-name-part><tp:taxon-name-part taxon-name-part-type="species" reg="virginicus">virginicus</tp:taxon-name-part></tp:taxon-name></italic> (Linnaeus, 1758)</td><td rowspan="1" colspan="1">Belize</td><td rowspan="1" colspan="1">
                        <xref ref-type="bibr" rid="B20">Cressey 1991</xref>
                      </td></tr><tr><td rowspan="1" colspan="1"><italic><tp:taxon-name><tp:taxon-name-part taxon-name-part-type="genus" reg="Haemulon">Haemulon</tp:taxon-name-part><tp:taxon-name-part taxon-name-part-type="species" reg="carbonarium">carbonarium</tp:taxon-name-part></tp:taxon-name></italic> Poey, 1860</td><td rowspan="1" colspan="1">Belize</td><td rowspan="1" colspan="1">
                        <xref ref-type="bibr" rid="B20">Cressey 1991</xref>
                      </td></tr><tr><td rowspan="1" colspan="1"><italic><tp:taxon-name><tp:taxon-name-part taxon-name-part-type="genus" reg="Haemulon">Haemulon</tp:taxon-name-part><tp:taxon-name-part taxon-name-part-type="species" reg="macrostomum">macrostomum</tp:taxon-name-part></tp:taxon-name></italic> Günther, 1859</td><td rowspan="1" colspan="1">Belize</td><td rowspan="1" colspan="1">
                        <xref ref-type="bibr" rid="B20">Cressey 1991</xref>
                      </td></tr><tr><td rowspan="1" colspan="1"><italic><tp:taxon-name><tp:taxon-name-part taxon-name-part-type="genus" reg="Haemulon">Haemulon</tp:taxon-name-part><tp:taxon-name-part taxon-name-part-type="species" reg="plumierii">plumierii</tp:taxon-name-part></tp:taxon-name></italic> (Lacepède, 1801)</td><td rowspan="1" colspan="1">Belize</td><td rowspan="1" colspan="1">
                        <xref ref-type="bibr" rid="B20">Cressey 1991</xref>
                      </td></tr><tr><td rowspan="1" colspan="1"><italic><tp:taxon-name><tp:taxon-name-part taxon-name-part-type="genus" reg="Haemulon">Haemulon</tp:taxon-name-part><tp:taxon-name-part taxon-name-part-type="species" reg="sciurus">sciurus</tp:taxon-name-part></tp:taxon-name></italic> (Shaw, 1803) (type host)</td><td rowspan="1" colspan="1">Danish West Indies of Insular Caribbean</td><td rowspan="1" colspan="1">
                        <xref ref-type="bibr" rid="B32">Krøyer 1863</xref>
                      </td></tr><tr><td rowspan="1" colspan="1"><italic><tp:taxon-name><tp:taxon-name-part taxon-name-part-type="genus" reg="Haemulon">Haemulon</tp:taxon-name-part><tp:taxon-name-part taxon-name-part-type="species" reg="steindachneri">steindachneri</tp:taxon-name-part></tp:taxon-name></italic> (Jordan &amp; Gilbert, 1882)</td><td rowspan="1" colspan="1">Brazil</td><td rowspan="1" colspan="1">
                        <xref ref-type="bibr" rid="B34">Luque and Takemoto 1996</xref>
                      </td></tr><tr><td rowspan="1" colspan="1"><italic><tp:taxon-name><tp:taxon-name-part taxon-name-part-type="genus" reg="Orthopristis">Orthopristis</tp:taxon-name-part><tp:taxon-name-part taxon-name-part-type="species" reg="ruber">ruber</tp:taxon-name-part></tp:taxon-name></italic> (Cuvier, 1830)</td><td rowspan="1" colspan="1">Brazil, Florida</td><td rowspan="1" colspan="1">
                        <xref ref-type="bibr" rid="B34">Luque and Takemoto 1996</xref>
                      </td></tr><tr><td rowspan="1" colspan="1"><italic><tp:taxon-name><tp:taxon-name-part taxon-name-part-type="genus" reg="Plectorhinchus">Plectorhinchus</tp:taxon-name-part><tp:taxon-name-part taxon-name-part-type="species" reg="mediterraneus">mediterraneus</tp:taxon-name-part></tp:taxon-name></italic> (Guichenot, 1850) (as <italic><tp:taxon-name><tp:taxon-name-part taxon-name-part-type="genus" reg="Diagramma">Diagramma</tp:taxon-name-part><tp:taxon-name-part taxon-name-part-type="species" reg="mediterraneum">mediterraneum</tp:taxon-name-part></tp:taxon-name></italic>)</td><td rowspan="1" colspan="1">Africa, Mediterranean</td><td rowspan="1" colspan="1">
                        <xref ref-type="bibr" rid="B10">Brian 1924</xref>
                      </td></tr><tr><td rowspan="1" colspan="3">
                        <bold>
                          <tp:taxon-name><tp:taxon-name-part taxon-name-part-type="family">Kyphosidae</tp:taxon-name-part></tp:taxon-name>
                        </bold>
                      </td></tr><tr><td rowspan="1" colspan="1"><italic><tp:taxon-name><tp:taxon-name-part taxon-name-part-type="genus" reg="Girella">Girella</tp:taxon-name-part><tp:taxon-name-part taxon-name-part-type="species" reg="tricuspidata">tricuspidata</tp:taxon-name-part></tp:taxon-name></italic> (Quoy &amp; Gaimard, 1824)</td><td rowspan="1" colspan="1">Australia</td><td rowspan="1" colspan="1">
                        <xref ref-type="bibr" rid="B8">Boxshall and El-Rashidy 2009</xref>
                      </td></tr><tr><td rowspan="1" colspan="3">
                        <bold>
                          <tp:taxon-name><tp:taxon-name-part taxon-name-part-type="family">Monacanthidae</tp:taxon-name-part></tp:taxon-name>
                        </bold>
                      </td></tr><tr><td rowspan="1" colspan="1"><italic><tp:taxon-name><tp:taxon-name-part taxon-name-part-type="genus" reg="Aluterus">Aluterus</tp:taxon-name-part><tp:taxon-name-part taxon-name-part-type="species" reg="schoepfii">schoepfii</tp:taxon-name-part></tp:taxon-name></italic> (Walbaum, 1792) (as <italic><tp:taxon-name><tp:taxon-name-part taxon-name-part-type="genus" reg="Aleuterus">Aleuterus</tp:taxon-name-part><tp:taxon-name-part taxon-name-part-type="species" reg="schoepfi">schoepfi</tp:taxon-name-part></tp:taxon-name></italic>)</td><td rowspan="1" colspan="1">Florida</td><td rowspan="1" colspan="1">
                        <xref ref-type="bibr" rid="B20">Cressey 1991</xref>
                      </td></tr><tr><td rowspan="1" colspan="3">
                        <bold>
                          <tp:taxon-name><tp:taxon-name-part taxon-name-part-type="family">Myliobatidae</tp:taxon-name-part></tp:taxon-name>
                        </bold>
                      </td></tr><tr><td rowspan="1" colspan="1"><italic><tp:taxon-name><tp:taxon-name-part taxon-name-part-type="genus" reg="Aetobatus">Aetobatus</tp:taxon-name-part><tp:taxon-name-part taxon-name-part-type="species" reg="narinari">narinari</tp:taxon-name-part></tp:taxon-name></italic> (Euphrasen, 1790) (as <italic><tp:taxon-name><tp:taxon-name-part taxon-name-part-type="genus" reg="Stoasodon">Stoasodon</tp:taxon-name-part><tp:taxon-name-part taxon-name-part-type="species" reg="narinari">narinari</tp:taxon-name-part></tp:taxon-name></italic>)</td><td rowspan="1" colspan="1">Tabasco to Campeche coast Gulf of Mexico</td><td rowspan="1" colspan="1">
                        <xref ref-type="bibr" rid="B61">Rodríguez-Santiago et al. 2016</xref>
                      </td></tr><tr><td rowspan="1" colspan="3">
                        <bold>
                          <tp:taxon-name><tp:taxon-name-part taxon-name-part-type="family">Polynemidae</tp:taxon-name-part></tp:taxon-name>
                        </bold>
                      </td></tr><tr><td rowspan="1" colspan="1"><italic><tp:taxon-name><tp:taxon-name-part taxon-name-part-type="genus" reg="Polydactylus">Polydactylus</tp:taxon-name-part><tp:taxon-name-part taxon-name-part-type="species" reg="quadrifilis">quadrifilis</tp:taxon-name-part></tp:taxon-name></italic> (Cuvier, 1829)</td><td rowspan="1" colspan="1">Africa</td><td rowspan="1" colspan="1">
                        <xref ref-type="bibr" rid="B44">Oldewage and Avenant-Oldewage 1993</xref>
                      </td></tr><tr><td rowspan="1" colspan="3">
                        <bold>
                          <tp:taxon-name><tp:taxon-name-part taxon-name-part-type="family">Pomatomidae</tp:taxon-name-part></tp:taxon-name>
                        </bold>
                      </td></tr><tr><td rowspan="1" colspan="1"><italic><tp:taxon-name><tp:taxon-name-part taxon-name-part-type="genus" reg="Pomatomus">Pomatomus</tp:taxon-name-part><tp:taxon-name-part taxon-name-part-type="species" reg="saltatrix">saltatrix</tp:taxon-name-part></tp:taxon-name></italic> (Linnaeus, 1766) (as <italic><tp:taxon-name><tp:taxon-name-part taxon-name-part-type="genus" reg="Temnodon">Temnodon</tp:taxon-name-part><tp:taxon-name-part taxon-name-part-type="species" reg="saltator">saltator</tp:taxon-name-part></tp:taxon-name></italic>)</td><td rowspan="1" colspan="1">Mediterranean</td><td rowspan="1" colspan="1">
                        <xref ref-type="bibr" rid="B10">Brian 1924</xref>
                      </td></tr><tr><td rowspan="1" colspan="3">
                        <bold>
                          <tp:taxon-name><tp:taxon-name-part taxon-name-part-type="family">Rachycentridae</tp:taxon-name-part></tp:taxon-name>
                        </bold>
                      </td></tr><tr><td rowspan="1" colspan="1"><italic><tp:taxon-name><tp:taxon-name-part taxon-name-part-type="genus" reg="Rachycentron">Rachycentron</tp:taxon-name-part><tp:taxon-name-part taxon-name-part-type="species" reg="canadum">canadum</tp:taxon-name-part></tp:taxon-name></italic> (Linnaeus, 1766)</td><td rowspan="1" colspan="1">USA</td><td rowspan="1" colspan="1">
                        <xref ref-type="bibr" rid="B74">Williams and Bunkley-Williams 1996</xref>
                      </td></tr><tr><td rowspan="1" colspan="3">
                        <bold>
                          <tp:taxon-name><tp:taxon-name-part taxon-name-part-type="family">Sciaenidae</tp:taxon-name-part></tp:taxon-name>
                        </bold>
                      </td></tr><tr><td rowspan="1" colspan="1"><italic><tp:taxon-name><tp:taxon-name-part taxon-name-part-type="genus" reg="Argyrosomus">Argyrosomus</tp:taxon-name-part><tp:taxon-name-part taxon-name-part-type="species" reg="regius">regius</tp:taxon-name-part></tp:taxon-name></italic> (Asso, 1801) (as <italic><tp:taxon-name><tp:taxon-name-part taxon-name-part-type="genus" reg="Sciaena">Sciaena</tp:taxon-name-part><tp:taxon-name-part taxon-name-part-type="species" reg="aquila">aquila</tp:taxon-name-part></tp:taxon-name></italic>)</td><td rowspan="1" colspan="1">Mediterranean</td><td rowspan="1" colspan="1">
                        <xref ref-type="bibr" rid="B10">Brian 1924</xref>
                      </td></tr><tr><td rowspan="1" colspan="1"><italic><tp:taxon-name><tp:taxon-name-part taxon-name-part-type="genus" reg="Bairdiella">Bairdiella</tp:taxon-name-part><tp:taxon-name-part taxon-name-part-type="species" reg="chrysoura">chrysoura</tp:taxon-name-part></tp:taxon-name></italic> (Lacepède, 1802)</td><td rowspan="1" colspan="1">Florida</td><td rowspan="1" colspan="1">
                        <xref ref-type="bibr" rid="B20">Cressey 1991</xref>
                      </td></tr><tr><td rowspan="1" colspan="1"><italic><tp:taxon-name><tp:taxon-name-part taxon-name-part-type="genus" reg="Menticirrhus">Menticirrhus</tp:taxon-name-part><tp:taxon-name-part taxon-name-part-type="species" reg="americanus">americanus</tp:taxon-name-part></tp:taxon-name></italic> (Linnaeus, 1758) (as <italic><tp:taxon-name><tp:taxon-name-part taxon-name-part-type="genus" reg="Menthicirrhus">Menthicirrhus</tp:taxon-name-part><tp:taxon-name-part taxon-name-part-type="species" reg="americanus">americanus</tp:taxon-name-part></tp:taxon-name></italic>)</td><td rowspan="1" colspan="1">Brazil, Florida</td><td rowspan="1" colspan="1">
                        <xref ref-type="bibr" rid="B16">Chaves and Luque 1999</xref>
                      </td></tr><tr><td rowspan="1" colspan="1"><italic><tp:taxon-name><tp:taxon-name-part taxon-name-part-type="genus" reg="Micropogonias">Micropogonias</tp:taxon-name-part><tp:taxon-name-part taxon-name-part-type="species" reg="furnieri">furnieri</tp:taxon-name-part></tp:taxon-name></italic> (Desmarest, 1823) (as <italic><tp:taxon-name><tp:taxon-name-part taxon-name-part-type="genus" reg="Micropogon">Micropogon</tp:taxon-name-part><tp:taxon-name-part taxon-name-part-type="species" reg="furnieri">furnieri</tp:taxon-name-part></tp:taxon-name></italic>)</td><td rowspan="1" colspan="1">Brazil</td><td rowspan="1" colspan="1">
                        <xref ref-type="bibr" rid="B1">Alves and Luque 2000</xref>
                      </td></tr><tr><td rowspan="1" colspan="1"><italic><tp:taxon-name><tp:taxon-name-part taxon-name-part-type="genus" reg="Paralonchurus">Paralonchurus</tp:taxon-name-part><tp:taxon-name-part taxon-name-part-type="species" reg="brasiliensis">brasiliensis</tp:taxon-name-part></tp:taxon-name></italic> (Steindachner, 1875)</td><td rowspan="1" colspan="1">Brazil</td><td rowspan="1" colspan="1"><xref ref-type="bibr" rid="B60">Ribeiro et al. 2002</xref>, <xref ref-type="bibr" rid="B36">Luque et al. 2003</xref></td></tr><tr><td rowspan="1" colspan="1"><italic><tp:taxon-name><tp:taxon-name-part taxon-name-part-type="genus" reg="Pogonias">Pogonias</tp:taxon-name-part><tp:taxon-name-part taxon-name-part-type="species" reg="cromis">cromis</tp:taxon-name-part></tp:taxon-name></italic> (Linnaeus, 1766)</td><td rowspan="1" colspan="1">Florida</td><td rowspan="1" colspan="1">
                        <xref ref-type="bibr" rid="B4">Bere 1936</xref>
                      </td></tr><tr><td rowspan="1" colspan="1"><italic><tp:taxon-name><tp:taxon-name-part taxon-name-part-type="genus" reg="Pseudotolithus">Pseudotolithus</tp:taxon-name-part><tp:taxon-name-part taxon-name-part-type="species" reg="moorii">moorii</tp:taxon-name-part></tp:taxon-name></italic> (Günther, 1865) (as <italic><tp:taxon-name><tp:taxon-name-part taxon-name-part-type="genus" reg="Corvina">Corvina</tp:taxon-name-part><tp:taxon-name-part taxon-name-part-type="species" reg="camaronensis">camaronensis</tp:taxon-name-part></tp:taxon-name></italic>)</td><td rowspan="1" colspan="1">Africa South</td><td rowspan="1" colspan="1">
                        <xref ref-type="bibr" rid="B13">Capart 1959</xref>
                      </td></tr><tr><td rowspan="1" colspan="1"><italic><tp:taxon-name><tp:taxon-name-part taxon-name-part-type="genus" reg="Sciaena">Sciaena</tp:taxon-name-part><tp:taxon-name-part taxon-name-part-type="species" reg="umbra">umbra</tp:taxon-name-part></tp:taxon-name></italic> Linnaeus, 1758 (as <italic><tp:taxon-name><tp:taxon-name-part taxon-name-part-type="genus" reg="Corvina">Corvina</tp:taxon-name-part><tp:taxon-name-part taxon-name-part-type="species" reg="nigra">nigra</tp:taxon-name-part></tp:taxon-name></italic>)</td><td rowspan="1" colspan="1">Mediterranean</td><td rowspan="1" colspan="1">
                        <xref ref-type="bibr" rid="B10">Brian 1924</xref>
                      </td></tr><tr><td rowspan="1" colspan="1"><italic><tp:taxon-name><tp:taxon-name-part taxon-name-part-type="genus" reg="Sciaenops">Sciaenops</tp:taxon-name-part><tp:taxon-name-part taxon-name-part-type="species" reg="ocellatus">ocellatus</tp:taxon-name-part></tp:taxon-name></italic> (Linnaeus, 1766) (as <italic><tp:taxon-name><tp:taxon-name-part taxon-name-part-type="genus" reg="Sciaenops">Sciaenops</tp:taxon-name-part><tp:taxon-name-part taxon-name-part-type="species" reg="ocellata">ocellata</tp:taxon-name-part></tp:taxon-name></italic>)</td><td rowspan="1" colspan="1">Louisiana</td><td rowspan="1" colspan="1">
                        <xref ref-type="bibr" rid="B14">Causey 1953</xref>
                      </td></tr><tr><td rowspan="1" colspan="1"><italic><tp:taxon-name><tp:taxon-name-part taxon-name-part-type="genus" reg="Umbrina">Umbrina</tp:taxon-name-part></tp:taxon-name></italic> sp.</td><td rowspan="1" colspan="1">Africa South</td><td rowspan="1" colspan="1">
                        <xref ref-type="bibr" rid="B13">Capart 1959</xref>
                      </td></tr><tr><td rowspan="1" colspan="3">
                        <bold>
                          <tp:taxon-name><tp:taxon-name-part taxon-name-part-type="family">Serranidae</tp:taxon-name-part></tp:taxon-name>
                        </bold>
                      </td></tr><tr><td rowspan="1" colspan="1"><italic><tp:taxon-name><tp:taxon-name-part taxon-name-part-type="genus" reg="Centropristis">Centropristis</tp:taxon-name-part><tp:taxon-name-part taxon-name-part-type="species" reg="striata">striata</tp:taxon-name-part></tp:taxon-name></italic> (Linnaeus, 1758)</td><td rowspan="1" colspan="1">Florida</td><td rowspan="1" colspan="1">
                        <xref ref-type="bibr" rid="B75">Wilson 1908</xref>
                      </td></tr><tr><td rowspan="1" colspan="3">
                        <bold>
                          <tp:taxon-name><tp:taxon-name-part taxon-name-part-type="family">Sparidae</tp:taxon-name-part></tp:taxon-name>
                        </bold>
                      </td></tr><tr><td rowspan="1" colspan="1"><italic><tp:taxon-name><tp:taxon-name-part taxon-name-part-type="genus" reg="Archosargus">Archosargus</tp:taxon-name-part><tp:taxon-name-part taxon-name-part-type="species" reg="probatocephalus">probatocephalus</tp:taxon-name-part></tp:taxon-name></italic> (Walbaum, 1792)</td><td rowspan="1" colspan="1">Florida</td><td rowspan="1" colspan="1">
                        <xref ref-type="bibr" rid="B20">Cressey 1991</xref>
                      </td></tr><tr><td rowspan="1" colspan="1"><italic><tp:taxon-name><tp:taxon-name-part taxon-name-part-type="genus" reg="Archosargus">Archosargus</tp:taxon-name-part><tp:taxon-name-part taxon-name-part-type="species" reg="rhomboidalis">rhomboidalis</tp:taxon-name-part></tp:taxon-name></italic> (Linnaeus, 1758)</td><td rowspan="1" colspan="1">Brazil</td><td rowspan="1" colspan="1">
                        <xref ref-type="bibr" rid="B18">Cordeiro and Luque 2005</xref>
                      </td></tr><tr><td rowspan="1" colspan="1"><italic><tp:taxon-name><tp:taxon-name-part taxon-name-part-type="genus" reg="Dentex">Dentex</tp:taxon-name-part></tp:taxon-name></italic> sp.</td><td rowspan="1" colspan="1">Africa, Mediterranean</td><td rowspan="1" colspan="1">
                        <xref ref-type="bibr" rid="B10">Brian 1924</xref>
                      </td></tr><tr><td rowspan="1" colspan="1"><italic><tp:taxon-name><tp:taxon-name-part taxon-name-part-type="genus" reg="Dentex">Dentex</tp:taxon-name-part><tp:taxon-name-part taxon-name-part-type="species" reg="gibbosus">gibbosus</tp:taxon-name-part></tp:taxon-name></italic> (Rafinesque, 1810) (as <italic><tp:taxon-name><tp:taxon-name-part taxon-name-part-type="genus" reg="Dentex">D.</tp:taxon-name-part><tp:taxon-name-part taxon-name-part-type="species" reg="filosus">filosus</tp:taxon-name-part></tp:taxon-name></italic>)</td><td rowspan="1" colspan="1">Africa South</td><td rowspan="1" colspan="1">
                        <xref ref-type="bibr" rid="B13">Capart 1959</xref>
                      </td></tr><tr><td rowspan="1" colspan="1"><italic><tp:taxon-name><tp:taxon-name-part taxon-name-part-type="genus" reg="Pagrus">Pagrus</tp:taxon-name-part></tp:taxon-name></italic> sp.</td><td rowspan="1" colspan="1">Africa, Mediterranean</td><td rowspan="1" colspan="1">
                        <xref ref-type="bibr" rid="B10">Brian 1924</xref>
                      </td></tr><tr><td rowspan="1" colspan="1"><italic><tp:taxon-name><tp:taxon-name-part taxon-name-part-type="genus" reg="Pagrus">Pagrus</tp:taxon-name-part><tp:taxon-name-part taxon-name-part-type="species" reg="pagrus">pagrus</tp:taxon-name-part></tp:taxon-name></italic> (Linnaeus, 1758)</td><td rowspan="1" colspan="1">Brazil</td><td rowspan="1" colspan="1">
                        <xref ref-type="bibr" rid="B48">Paraguassú et al. 2002</xref>
                      </td></tr><tr><td rowspan="1" colspan="3">
                        <bold>
                          <tp:taxon-name><tp:taxon-name-part taxon-name-part-type="family">Triglidae</tp:taxon-name-part></tp:taxon-name>
                        </bold>
                      </td></tr><tr><td rowspan="1" colspan="1"><italic><tp:taxon-name><tp:taxon-name-part taxon-name-part-type="genus" reg="Prionotus">Prionotus</tp:taxon-name-part><tp:taxon-name-part taxon-name-part-type="species" reg="punctatus">punctatus</tp:taxon-name-part></tp:taxon-name></italic> (Bloch, 1793)</td><td rowspan="1" colspan="1">Brazil</td><td rowspan="1" colspan="1">
                        <xref ref-type="bibr" rid="B5">Bicudo et al. 2005</xref>
                      </td></tr><tr><td rowspan="1" colspan="1"><italic><tp:taxon-name><tp:taxon-name-part taxon-name-part-type="genus" reg="Trigla">Trigla</tp:taxon-name-part><tp:taxon-name-part taxon-name-part-type="species" reg="lyra">lyra</tp:taxon-name-part></tp:taxon-name></italic> Linnaeus, 1758</td><td rowspan="1" colspan="1">Africa South</td><td rowspan="1" colspan="1">
                        <xref ref-type="bibr" rid="B13">Capart 1959</xref>
                      </td></tr></tbody></table></table-wrap><p><italic><tp:taxon-name><tp:taxon-name-part taxon-name-part-type="genus" reg="Caligus">Caligus</tp:taxon-name-part><tp:taxon-name-part taxon-name-part-type="species" reg="haemulonis">haemulonis</tp:taxon-name-part></tp:taxon-name></italic> and 13 other parasitic copepods are included in the <italic><tp:taxon-name><tp:taxon-name-part taxon-name-part-type="genus" reg="Caligus">Caligus</tp:taxon-name-part><tp:taxon-name-part taxon-name-part-type="species" reg="productus">productus</tp:taxon-name-part></tp:taxon-name></italic> group; they are characterized by loss of two and reduction or loss of the third of the three plumose setae on the distal exopod segment of the first swimming leg (see <xref ref-type="bibr" rid="B8">Boxshall and El-Rashidy 2009</xref>: figs 5, 6). In particular, <italic><tp:taxon-name><tp:taxon-name-part taxon-name-part-type="genus" reg="Caligus">C.</tp:taxon-name-part><tp:taxon-name-part taxon-name-part-type="species" reg="haemulonis">haemulonis</tp:taxon-name-part></tp:taxon-name></italic> lacks the plumose setae and has a tiny naked vestigial seta on the posterior margin of the distal exopodal segment of leg I, as seen in the present specimens and the description of <xref ref-type="bibr" rid="B20">Cressey (1991)</xref>, who was the first to observe this character. We found differences in the body length between our specimens and those reported by <xref ref-type="bibr" rid="B65">Suárez-Morales et al. (2010)</xref>: females 2.70–3.30 mm vs 3.1–3.2 mm from <italic><tp:taxon-name><tp:taxon-name-part taxon-name-part-type="genus" reg="Haemulon">H.</tp:taxon-name-part><tp:taxon-name-part taxon-name-part-type="species" reg="sciurus">sciurus</tp:taxon-name-part></tp:taxon-name></italic> and <italic><tp:taxon-name><tp:taxon-name-part taxon-name-part-type="genus" reg="Haemulon">H.</tp:taxon-name-part><tp:taxon-name-part taxon-name-part-type="species" reg="plumierii">plumierii</tp:taxon-name-part></tp:taxon-name></italic> (<tp:taxon-name><tp:taxon-name-part taxon-name-part-type="family">Haemulidae</tp:taxon-name-part></tp:taxon-name>) in <xref ref-type="bibr" rid="B65">Suárez-Morales et al. (2010)</xref> from Mexico, 3.56 mm in <xref ref-type="bibr" rid="B20">Cressey (1991)</xref>, 3.33–3.92 mm on <italic><tp:taxon-name><tp:taxon-name-part taxon-name-part-type="genus" reg="Orthopristis">Orthopristis</tp:taxon-name-part><tp:taxon-name-part taxon-name-part-type="species" reg="ruber">ruber</tp:taxon-name-part></tp:taxon-name></italic> and <italic><tp:taxon-name><tp:taxon-name-part taxon-name-part-type="genus" reg="Haemulon">Haemulon</tp:taxon-name-part><tp:taxon-name-part taxon-name-part-type="species" reg="steindachneri">steindachneri</tp:taxon-name-part></tp:taxon-name></italic> (all <tp:taxon-name><tp:taxon-name-part taxon-name-part-type="family">Haemulidae</tp:taxon-name-part></tp:taxon-name>) from Brazil in <xref ref-type="bibr" rid="B34">Luque and Takemoto (1996)</xref>, and 2.96–3.92 mm in <xref ref-type="bibr" rid="B8">Boxshall and El-Rashidy (2009)</xref> from Brazil; males measured 2.10–2.50 mm vs 1.75–1.81 mm from haemulids in <xref ref-type="bibr" rid="B65">Suárez-Morales et al. (2010)</xref> from Mexico; 1.86–3.26 mm in <xref ref-type="bibr" rid="B20">Cressey (1991)</xref> from Florida and <xref ref-type="bibr" rid="B8">Boxshall and El-Rashidy (2009)</xref> from Brazil. The variability in the size of parasites can be attributed to their stage of maturity, because the measurements of the collected specimens (females and males) are within the size range reported in previous studies (<xref ref-type="bibr" rid="B20">Cressey 1991</xref>; <xref ref-type="bibr" rid="B34">Luque and Takemoto 1996</xref>; <xref ref-type="bibr" rid="B8">Boxshall and El-Rashidy 2009</xref>; <xref ref-type="bibr" rid="B65">Suárez-Morales et al. 2010</xref>). The characteristics of the female sternal furca (i.e., tines slightly thinner) in our specimens and those reported by <xref ref-type="bibr" rid="B65">Suárez-Morales et al. (2010)</xref> are identical (see <xref ref-type="bibr" rid="B65">Suárez-Morales et al. 2010</xref>: 169, 171, figs 1, 2). <italic><tp:taxon-name><tp:taxon-name-part taxon-name-part-type="genus" reg="Caligus">Caligus</tp:taxon-name-part><tp:taxon-name-part taxon-name-part-type="species" reg="haemulonis">haemulonis</tp:taxon-name-part></tp:taxon-name></italic> is an ectoparasite on a wide variety of teleosts (<xref ref-type="bibr" rid="B37">Margolis et al. 1975</xref>; <xref ref-type="bibr" rid="B20">Cressey 1991</xref>; <xref ref-type="bibr" rid="B16">Chaves and Luque 1999</xref>; <xref ref-type="bibr" rid="B8">Boxshall and El- Rashidy 2009</xref>; <xref ref-type="bibr" rid="B65">Suárez-Morales et al. 2010</xref>) and some elasmobranchs (<xref ref-type="bibr" rid="B30">Kabata 1979</xref>; <xref ref-type="bibr" rid="B67">Tang and Newbound 2004</xref>; <xref ref-type="bibr" rid="B61">Rodríguez-Santiago et al. 2016</xref>). Our material represents a new host record of this parasitic copepod species in the Mexican <abbrev xmlns:xlink="http://www.w3.org/1999/xlink" xlink:title="Gulf of Mexico" id="ABBRID0EKLAI" xlink:type="simple">GoM</abbrev>.</p></tp:treatment-sec><tp:treatment-sec><!--Section generated to contain objects referenced in tp:taxon-treatment.--><fig id="F3" position="float" orientation="portrait"><object-id xmlns:xlink="http://www.w3.org/1999/xlink" content-type="doi" xlink:type="simple">10.3897/zookeys.1089.79999.figure3</object-id><object-id xmlns:xlink="http://www.w3.org/1999/xlink" content-type="arpha" xlink:type="simple">C293D4AD-7AB9-5B3B-A23A-6947E159054D</object-id><label>Figure 3.</label><caption><p>Parasitic copepods on <italic><tp:taxon-name><tp:taxon-name-part taxon-name-part-type="genus" reg="Lagocephalus">Lagocephalus</tp:taxon-name-part><tp:taxon-name-part taxon-name-part-type="species" reg="laevigatus">laevigatus</tp:taxon-name-part></tp:taxon-name></italic> from the Campeche coast, Gulf of Mexico. <bold>A</bold><italic><tp:taxon-name><tp:taxon-name-part taxon-name-part-type="genus" reg="Taeniacanthus">Taeniacanthus</tp:taxon-name-part><tp:taxon-name-part taxon-name-part-type="species" reg="lagocephali">lagocephali</tp:taxon-name-part></tp:taxon-name></italic><bold>B</bold><italic><tp:taxon-name><tp:taxon-name-part taxon-name-part-type="genus" reg="Caligus">Caligus</tp:taxon-name-part><tp:taxon-name-part taxon-name-part-type="species" reg="haemulonis">haemulonis</tp:taxon-name-part></tp:taxon-name></italic></p></caption><graphic xmlns:xlink="http://www.w3.org/1999/xlink" xlink:href="zookeys-1089-073-g003.jpg" position="float" orientation="portrait" xlink:type="simple" id="oo_659483.jpg"><uri content-type="original_file" xlink:type="simple">https://binary.pensoft.net/fig/659483</uri></graphic></fig></tp:treatment-sec><ref-list><ref id="B75"><mixed-citation xmlns:xlink="http://www.w3.org/1999/xlink" xlink:type="simple"><person-group><name name-style="western"><surname>Wilson</surname><given-names>CB</given-names></name></person-group> (<year>1908</year>) <article-title>North American parasitic copepods: A list of those found upon these fishes of the Pacific coast, with descriptions of new genera and species.</article-title><source>Proceedings of the United States National Museum</source><volume>35</volume>(<issue>1652</issue>): <fpage>431</fpage>–<lpage>481</lpage>. <ext-link xlink:type="simple" ext-link-type="doi" xlink:href="10.5479/si.00963801.35-1652.431">https://doi.org/10.5479/si.00963801.35-1652.431</ext-link></mixed-citation></ref><ref id="B35"><mixed-citation xmlns:xlink="http://www.w3.org/1999/xlink" xlink:type="simple"><person-group><name name-style="western"><surname>Luque</surname><given-names>JL</given-names></name><name name-style="western"><surname>Tavares</surname><given-names>LER</given-names></name></person-group> (<year>2007</year>) <article-title>Checklist of <tp:taxon-name><tp:taxon-name-part taxon-name-part-type="subclass">Copepoda</tp:taxon-name-part></tp:taxon-name> associated with fishes from Brazil.</article-title><source>Zootaxa</source><volume>1579</volume>(<issue>1</issue>): <fpage>1</fpage>–<lpage>39</lpage>. <ext-link xlink:type="simple" ext-link-type="doi" xlink:href="10.11646/zootaxa.1579.1.1">https://doi.org/10.11646/zootaxa.1579.1.1</ext-link></mixed-citation></ref><ref id="B10"><mixed-citation xmlns:xlink="http://www.w3.org/1999/xlink" xlink:type="simple"><person-group><name name-style="western"><surname>Brian</surname><given-names>A</given-names></name></person-group> (<year>1924</year>) Parasitologia mauritanica. <tp:taxon-name><tp:taxon-name-part taxon-name-part-type="phylum">Arthropoda</tp:taxon-name-part></tp:taxon-name> (1re partie), <tp:taxon-name><tp:taxon-name-part taxon-name-part-type="subclass">Copepoda</tp:taxon-name-part></tp:taxon-name>. Copépodes commensaux et parasites des côtes mauritaniennes. Bulletin du comité d’Études Historiques et Scientifiques de l’Afrique Occidentale Française, 364–427.</mixed-citation></ref><ref id="B14"><mixed-citation xmlns:xlink="http://www.w3.org/1999/xlink" xlink:type="simple"><person-group><name name-style="western"><surname>Causey</surname><given-names>D</given-names></name></person-group> (<year>1953</year>) <article-title>Parasitic <tp:taxon-name><tp:taxon-name-part taxon-name-part-type="subclass">Copepoda</tp:taxon-name-part></tp:taxon-name> from Grand Isle, Louisiana.</article-title><source>Occasional Papers of the Marine Laboratory, Louisiana State University</source><volume>7</volume>: <fpage>1</fpage>–<lpage>18</lpage>.</mixed-citation></ref><ref id="B13"><mixed-citation xmlns:xlink="http://www.w3.org/1999/xlink" xlink:type="simple"><person-group><name name-style="western"><surname>Capart</surname><given-names>A</given-names></name></person-group> (<year>1959</year>) Copepodes parasites: resultats scientifiques. Expedition Oceanographique Belge dans les Eaux Côtieres Africaines de I’Atlantique Sud (19481949) 3: 55–126.</mixed-citation></ref><ref id="B15"><mixed-citation xmlns:xlink="http://www.w3.org/1999/xlink" xlink:type="simple"><person-group><name name-style="western"><surname>Cezar</surname><given-names>AD</given-names></name><name name-style="western"><surname>Luque</surname><given-names>JL</given-names></name></person-group> (<year>1999</year>) <article-title>Metazoan parasites of the Atlantic spadefish, <italic><tp:taxon-name><tp:taxon-name-part taxon-name-part-type="genus">Chaetodipterus</tp:taxon-name-part><tp:taxon-name-part taxon-name-part-type="species">faber</tp:taxon-name-part></tp:taxon-name></italic> (<tp:taxon-name><tp:taxon-name-part taxon-name-part-type="subclass">Teleostei</tp:taxon-name-part></tp:taxon-name>: <tp:taxon-name><tp:taxon-name-part taxon-name-part-type="family">Ephippidae</tp:taxon-name-part></tp:taxon-name>) from the coastal zone of the state of Rio de Janeiro, Brazil.</article-title><source>Journal of the Helminthological Society of Washington</source><volume>66</volume>: <fpage>14</fpage>–<lpage>20</lpage>.</mixed-citation></ref><ref id="B20"><mixed-citation xmlns:xlink="http://www.w3.org/1999/xlink" xlink:type="simple"><person-group><name name-style="western"><surname>Cressey</surname><given-names>R</given-names></name></person-group> (<year>1991</year>) Parasitic copepods from the Gulf of Mexico and Caribbean Sea. III. <italic><tp:taxon-name><tp:taxon-name-part taxon-name-part-type="genus">Caligus</tp:taxon-name-part></tp:taxon-name></italic>. Smithsonian Contributions to Zoology 497(497): 1–53. <ext-link xlink:type="simple" ext-link-type="doi" xlink:href="10.5479/si.00810282.497">https://doi.org/10.5479/si.00810282.497</ext-link></mixed-citation></ref><ref id="B32"><mixed-citation xmlns:xlink="http://www.w3.org/1999/xlink" xlink:type="simple"><person-group><name name-style="western"><surname>Krøyer</surname><given-names>H</given-names></name></person-group> (<year>1863</year>) Bidrag til Kundskab om Snyltekrebsene. Naturhistorisk Tidsskrift, Serie III, 2: 75–320, 321–426. [pls 1–9, pls 10–18 (1864)].</mixed-citation></ref><ref id="B34"><mixed-citation xmlns:xlink="http://www.w3.org/1999/xlink" xlink:type="simple"><person-group><name name-style="western"><surname>Luque</surname><given-names>JL</given-names></name><name name-style="western"><surname>Takemoto</surname><given-names>RM</given-names></name></person-group> (<year>1996</year>) <article-title>Parasitic copepods on <italic><tp:taxon-name><tp:taxon-name-part taxon-name-part-type="genus">Orthopristis</tp:taxon-name-part><tp:taxon-name-part taxon-name-part-type="species">ruber</tp:taxon-name-part></tp:taxon-name></italic> and <italic><tp:taxon-name><tp:taxon-name-part taxon-name-part-type="genus">Haemulon</tp:taxon-name-part><tp:taxon-name-part taxon-name-part-type="species">steindachneri</tp:taxon-name-part></tp:taxon-name></italic> (<tp:taxon-name><tp:taxon-name-part taxon-name-part-type="superclass">Osteichthyes</tp:taxon-name-part></tp:taxon-name>: <tp:taxon-name><tp:taxon-name-part taxon-name-part-type="family">Haemulidae</tp:taxon-name-part></tp:taxon-name>) from the Brazilian littoral, with the description of a new species of <italic><tp:taxon-name><tp:taxon-name-part taxon-name-part-type="genus">Caligus</tp:taxon-name-part></tp:taxon-name></italic> (<tp:taxon-name><tp:taxon-name-part taxon-name-part-type="order">Siphonostomatoida</tp:taxon-name-part></tp:taxon-name>: <tp:taxon-name><tp:taxon-name-part taxon-name-part-type="family">Caligidae</tp:taxon-name-part></tp:taxon-name>).</article-title><source>Revista Brasileira de Biologia</source><volume>56</volume>: <fpage>529</fpage>–<lpage>546</lpage>.</mixed-citation></ref><ref id="B8"><mixed-citation xmlns:xlink="http://www.w3.org/1999/xlink" xlink:type="simple"><person-group><name name-style="western"><surname>Boxshall</surname><given-names>GA</given-names></name><name name-style="western"><surname>El-Rashidy</surname><given-names>HH</given-names></name></person-group> (<year>2009</year>) <article-title>A review of the <italic><tp:taxon-name><tp:taxon-name-part taxon-name-part-type="genus">Caligus</tp:taxon-name-part><tp:taxon-name-part taxon-name-part-type="species">productus</tp:taxon-name-part></tp:taxon-name></italic> species group, with a description of a new species, new synonymies and supplementary descriptions.</article-title><source>Zootaxa</source><volume>2271</volume>(<issue>1</issue>): <fpage>1</fpage>–<lpage>26</lpage>. <ext-link xlink:type="simple" ext-link-type="doi" xlink:href="10.11646/zootaxa.2271.1.1">https://doi.org/10.11646/zootaxa.2271.1.1</ext-link></mixed-citation></ref><ref id="B61"><mixed-citation xmlns:xlink="http://www.w3.org/1999/xlink" xlink:type="simple"><person-group><name name-style="western"><surname>Rodríguez-Santiago</surname><given-names>MA</given-names></name><name name-style="western"><surname>Morales-Serna</surname><given-names>FN</given-names></name><name name-style="western"><surname>Gómez</surname><given-names>S</given-names></name><name name-style="western"><surname>Grano-Maldonado</surname><given-names>M</given-names></name></person-group> (<year>2016</year>) <article-title>New records of parasitic copepods (<tp:taxon-name><tp:taxon-name-part taxon-name-part-type="subclass">Copepoda</tp:taxon-name-part></tp:taxon-name>: <tp:taxon-name><tp:taxon-name-part taxon-name-part-type="family">Pandaridae</tp:taxon-name-part></tp:taxon-name>, <tp:taxon-name><tp:taxon-name-part taxon-name-part-type="family">Eudactylinidae</tp:taxon-name-part></tp:taxon-name>, <tp:taxon-name><tp:taxon-name-part taxon-name-part-type="family">Caligidae</tp:taxon-name-part></tp:taxon-name>) on five shark species (<tp:taxon-name><tp:taxon-name-part taxon-name-part-type="class">Pisces</tp:taxon-name-part></tp:taxon-name>: Elasmobranchia) in the Gulf of Mexico.</article-title><source>Neotropical Helminthology</source><volume>9</volume>: <fpage>177</fpage>–<lpage>182</lpage>. <ext-link xlink:type="simple" ext-link-type="doi" xlink:href="10.24039/rnh201591786">https://doi.org/10.24039/rnh201591786</ext-link></mixed-citation></ref><ref id="B44"><mixed-citation xmlns:xlink="http://www.w3.org/1999/xlink" xlink:type="simple"><person-group><name name-style="western"><surname>Oldewage</surname><given-names>WH</given-names></name><name name-style="western"><surname>Avenant-Oldewage</surname><given-names>A</given-names></name></person-group> (<year>1993</year>) <article-title>Checklist of the parasitic <tp:taxon-name><tp:taxon-name-part taxon-name-part-type="subclass">Copepoda</tp:taxon-name-part></tp:taxon-name> (<tp:taxon-name><tp:taxon-name-part taxon-name-part-type="subphylum">Crustacea</tp:taxon-name-part></tp:taxon-name>) of African fishes. Muséé Royal de l’Afrique Centrale Tervuren Belgique.</article-title><source>Documentation Zoologique</source><volume>23</volume>: <fpage>1</fpage>–<lpage>26</lpage>.</mixed-citation></ref><ref id="B74"><mixed-citation xmlns:xlink="http://www.w3.org/1999/xlink" xlink:type="simple"><person-group><name name-style="western"><surname>Williams</surname><given-names>Jr EH</given-names></name><name name-style="western"><surname>Bunkley-Williams</surname><given-names>L</given-names></name></person-group> (<year>1996</year>) Parasites of offshore big game fishes of Puerto Rico and the Western Atlantic. Department of Natural and Environmental Resources, San Juan, the University of Puerto Rico, Mayaguez.</mixed-citation></ref><ref id="B16"><mixed-citation xmlns:xlink="http://www.w3.org/1999/xlink" xlink:type="simple"><person-group><name name-style="western"><surname>Chaves</surname><given-names>ND</given-names></name><name name-style="western"><surname>Luque</surname><given-names>JL</given-names></name></person-group> (<year>1999</year>) <article-title>Ecology of metazoans parasites of <italic><tp:taxon-name><tp:taxon-name-part taxon-name-part-type="genus">Menticirrhus</tp:taxon-name-part><tp:taxon-name-part taxon-name-part-type="species">americanus</tp:taxon-name-part></tp:taxon-name></italic> (<tp:taxon-name><tp:taxon-name-part taxon-name-part-type="superclass">Osteichthyes</tp:taxon-name-part></tp:taxon-name>: <tp:taxon-name><tp:taxon-name-part taxon-name-part-type="family">Sciaenidae</tp:taxon-name-part></tp:taxon-name>), coast area from Rio de Janeiro state, Brazil.</article-title><source>Revista Brasileira de Parasitologia Veterinária</source><volume>8</volume>: <fpage>137</fpage>–<lpage>144</lpage>.</mixed-citation></ref><ref id="B1"><mixed-citation xmlns:xlink="http://www.w3.org/1999/xlink" xlink:type="simple"><person-group><name name-style="western"><surname>Alves</surname><given-names>DR</given-names></name><name name-style="western"><surname>Luque</surname><given-names>JL</given-names></name></person-group> (<year>2000</year>) <article-title>Metazoarios parásitos de <italic><tp:taxon-name><tp:taxon-name-part taxon-name-part-type="genus">Micropogonias</tp:taxon-name-part><tp:taxon-name-part taxon-name-part-type="species">furnieri</tp:taxon-name-part></tp:taxon-name></italic> (<tp:taxon-name><tp:taxon-name-part taxon-name-part-type="superclass">Osteichthyes</tp:taxon-name-part></tp:taxon-name>: <tp:taxon-name><tp:taxon-name-part taxon-name-part-type="family">Sciaenidae</tp:taxon-name-part></tp:taxon-name>) do litoral do estado do Rio de Janeiro, Brasil.</article-title><source>Parasitología al Día</source><volume>24</volume>: <fpage>40</fpage>–<lpage>45</lpage>. <ext-link xlink:type="simple" ext-link-type="doi" xlink:href="10.4067/S0716-07202000000100006">https://doi.org/10.4067/S0716-07202000000100006</ext-link></mixed-citation></ref><ref id="B60"><mixed-citation xmlns:xlink="http://www.w3.org/1999/xlink" xlink:type="simple"><person-group><name name-style="western"><surname>Ribeiro</surname><given-names>RS</given-names></name><name name-style="western"><surname>Luque</surname><given-names>JL</given-names></name><name name-style="western"><surname>Alves</surname><given-names>DR</given-names></name></person-group> (<year>2002</year>) <article-title>Aspectos quantitativos dos parasitos da marialuiza, <italic><tp:taxon-name><tp:taxon-name-part taxon-name-part-type="genus">Paralonchurus</tp:taxon-name-part><tp:taxon-name-part taxon-name-part-type="species">brasiliensis</tp:taxon-name-part></tp:taxon-name></italic> (Ostheichthyes: <tp:taxon-name><tp:taxon-name-part taxon-name-part-type="family">Sciaenidae</tp:taxon-name-part></tp:taxon-name>) do litoral do estado do Rio de Janeiro, Brasil. Revista Universidade Rural.</article-title><source>Série Ciências da Vida</source><volume>22</volume>: <fpage>151</fpage>–<lpage>154</lpage>.</mixed-citation></ref><ref id="B36"><mixed-citation xmlns:xlink="http://www.w3.org/1999/xlink" xlink:type="simple"><person-group><name name-style="western"><surname>Luque</surname><given-names>JL</given-names></name><name name-style="western"><surname>Alves</surname><given-names>DR</given-names></name><name name-style="western"><surname>Ribeiro</surname><given-names>RS</given-names></name></person-group> (<year>2003</year>) <article-title>Community ecology of the metazoan parasites of Banded Croaker, <italic><tp:taxon-name><tp:taxon-name-part taxon-name-part-type="genus">Paralonchurus</tp:taxon-name-part><tp:taxon-name-part taxon-name-part-type="species">brasiliensis</tp:taxon-name-part></tp:taxon-name></italic> (<tp:taxon-name><tp:taxon-name-part taxon-name-part-type="superclass">Osteichthyes</tp:taxon-name-part></tp:taxon-name>: <tp:taxon-name><tp:taxon-name-part taxon-name-part-type="family">Sciaenidae</tp:taxon-name-part></tp:taxon-name>), from the coastal zone of the state of Rio de Janeiro, Brazil.</article-title><source>Acta Scientiarum</source><volume>25</volume>: <fpage>273</fpage>–<lpage>278</lpage>. <ext-link xlink:type="simple" ext-link-type="doi" xlink:href="10.4025/actascibiolsci.v25i2.2009">https://doi.org/10.4025/actascibiolsci.v25i2.2009</ext-link></mixed-citation></ref><ref id="B4"><mixed-citation xmlns:xlink="http://www.w3.org/1999/xlink" xlink:type="simple"><person-group><name name-style="western"><surname>Bere</surname><given-names>R</given-names></name></person-group> (<year>1936</year>) <article-title>Parasitic copepods from Gulf of Mexico fish.</article-title><source>American Midland Naturalist</source><volume>17</volume>(<issue>3</issue>): <fpage>577</fpage>–<lpage>625</lpage>. <ext-link xlink:type="simple" ext-link-type="doi" xlink:href="10.2307/2419936">https://doi.org/10.2307/2419936</ext-link></mixed-citation></ref><ref id="B18"><mixed-citation xmlns:xlink="http://www.w3.org/1999/xlink" xlink:type="simple"><person-group><name name-style="western"><surname>Cordeiro</surname><given-names>AS</given-names></name><name name-style="western"><surname>Luque</surname><given-names>JL</given-names></name></person-group> (<year>2005</year>) <article-title>Aspectos quantitativos dos metazoários parasitos do sargo-de-dente, <italic><tp:taxon-name><tp:taxon-name-part taxon-name-part-type="genus">Archosargus</tp:taxon-name-part><tp:taxon-name-part taxon-name-part-type="species">rhomboidalis</tp:taxon-name-part></tp:taxon-name></italic> (Linnaeus, 1758) (<tp:taxon-name><tp:taxon-name-part taxon-name-part-type="superclass">Osteichthyes</tp:taxon-name-part></tp:taxon-name>: <tp:taxon-name><tp:taxon-name-part taxon-name-part-type="family">Sparidae</tp:taxon-name-part></tp:taxon-name>), do litoral do estado do Rio de Janeiro, Brasil.</article-title><source>Revista Brasileira de Zoociências</source><volume>7</volume>: <fpage>7</fpage>–<lpage>14</lpage>.</mixed-citation></ref><ref id="B48"><mixed-citation xmlns:xlink="http://www.w3.org/1999/xlink" xlink:type="simple"><person-group><name name-style="western"><surname>Paraguassú</surname><given-names>AR</given-names></name><name name-style="western"><surname>Luque</surname><given-names>JL</given-names></name><name name-style="western"><surname>Alves</surname><given-names>DR</given-names></name></person-group> (<year>2002</year>) <article-title>Community ecology of metazoan parasites of red porgy <italic><tp:taxon-name><tp:taxon-name-part taxon-name-part-type="genus">Pagrus</tp:taxon-name-part><tp:taxon-name-part taxon-name-part-type="species">pagrus</tp:taxon-name-part></tp:taxon-name></italic> (<tp:taxon-name><tp:taxon-name-part taxon-name-part-type="superclass">Osteichthyes</tp:taxon-name-part></tp:taxon-name>: <tp:taxon-name><tp:taxon-name-part taxon-name-part-type="family">Sparidae</tp:taxon-name-part></tp:taxon-name>) from the coastal zone of the State of Rio de Janeiro, Brazil.</article-title><source>Acta Scientiarum</source><volume>24</volume>(<issue>2</issue>): <fpage>461</fpage>–<lpage>467</lpage>.</mixed-citation></ref><ref id="B5"><mixed-citation xmlns:xlink="http://www.w3.org/1999/xlink" xlink:type="simple"><person-group><name name-style="western"><surname>Bicudo</surname><given-names>AJA</given-names></name><name name-style="western"><surname>Tavares</surname><given-names>LER</given-names></name><name name-style="western"><surname>Luque</surname><given-names>JL</given-names></name></person-group> (<year>2005</year>) <article-title>Metazoários parasitos da cabrinha <italic><tp:taxon-name><tp:taxon-name-part taxon-name-part-type="genus">Prionotus</tp:taxon-name-part><tp:taxon-name-part taxon-name-part-type="species">punctatus</tp:taxon-name-part></tp:taxon-name></italic> (Bloch, 1793) (<tp:taxon-name><tp:taxon-name-part taxon-name-part-type="superclass">Osteichthyes</tp:taxon-name-part></tp:taxon-name>: <tp:taxon-name><tp:taxon-name-part taxon-name-part-type="family">Triglidae</tp:taxon-name-part></tp:taxon-name>) do litoral do estado do Rio de Janeiro, Brasil.</article-title><source>Revista Brasileira de Parasitologia Veterinária</source><volume>14</volume>: <fpage>27</fpage>–<lpage>33</lpage>. <ext-link xlink:type="simple" ext-link-type="doi" xlink:href="10.4025/actascibiolsci.v27i2.1320">https://doi.org/10.4025/actascibiolsci.v27i2.1320</ext-link></mixed-citation></ref><ref id="B73"><mixed-citation xmlns:xlink="http://www.w3.org/1999/xlink" xlink:type="simple"><person-group><name name-style="western"><surname>Walter</surname><given-names>TC</given-names></name><name name-style="western"><surname>Boxshall</surname><given-names>G</given-names></name></person-group> (<year>2021</year>) World of Copepods database. <ext-link xlink:type="simple" ext-link-type="uri" xlink:href="http://www.marinespecies.org/copepoda">http://www.marinespecies.org/copepoda</ext-link> [Accessed on 30.06.2021]</mixed-citation></ref><ref id="B43"><mixed-citation xmlns:xlink="http://www.w3.org/1999/xlink" xlink:type="simple"><person-group><name name-style="western"><surname>Morales-Serna</surname><given-names>FN</given-names></name><name name-style="western"><surname>Pinacho-Pinacho</surname><given-names>CD</given-names></name><name name-style="western"><surname>Gómez</surname><given-names>S</given-names></name><name name-style="western"><surname>Pérez-Ponce de León</surname><given-names>G</given-names></name></person-group> (<year>2014</year>) Diversity of sea lice (<tp:taxon-name><tp:taxon-name-part taxon-name-part-type="subclass">Copepoda</tp:taxon-name-part></tp:taxon-name>: <tp:taxon-name><tp:taxon-name-part taxon-name-part-type="family">Caligidae</tp:taxon-name-part></tp:taxon-name>) parasitic on marine fishes with commercial and aquaculture importance in Chamela Bay, Pacific coast of Mexico by using morphology and DNA barcoding, with description of a new species of <italic><tp:taxon-name><tp:taxon-name-part taxon-name-part-type="genus">Caligus</tp:taxon-name-part></tp:taxon-name></italic>. Parasitology International 63(1): 69–79. <ext-link xlink:type="simple" ext-link-type="doi" xlink:href="10.1016/j.parint.2013.09.005">https://doi.org/10.1016/j.parint.2013.09.005</ext-link></mixed-citation></ref><ref id="B65"><mixed-citation xmlns:xlink="http://www.w3.org/1999/xlink" xlink:type="simple"><person-group><name name-style="western"><surname>Suárez-Morales</surname><given-names>E</given-names></name><name name-style="western"><surname>Reyes-Lizama</surname><given-names>C</given-names></name><name name-style="western"><surname>González-Solís</surname><given-names>D</given-names></name></person-group> (<year>2010</year>) <article-title>Parasitic copepods from reef grunts (<tp:taxon-name><tp:taxon-name-part taxon-name-part-type="subclass">Teleostei</tp:taxon-name-part></tp:taxon-name>, <tp:taxon-name><tp:taxon-name-part taxon-name-part-type="family">Haemulidae</tp:taxon-name-part></tp:taxon-name>) with description of a new species of <italic><tp:taxon-name><tp:taxon-name-part taxon-name-part-type="genus">Lernanthropus</tp:taxon-name-part></tp:taxon-name></italic> (<tp:taxon-name><tp:taxon-name-part taxon-name-part-type="order">Siphonostomatoida</tp:taxon-name-part></tp:taxon-name>, <tp:taxon-name><tp:taxon-name-part taxon-name-part-type="family">Lernanthropidae</tp:taxon-name-part></tp:taxon-name>) from the Mexican Caribbean.</article-title><source>Acta Parasitologica</source><volume>55</volume>(<issue>2</issue>): <fpage>167</fpage>–<lpage>176</lpage>. <ext-link xlink:type="simple" ext-link-type="doi" xlink:href="10.2478/s11686-010-0025-3">https://doi.org/10.2478/s11686-010-0025-3</ext-link></mixed-citation></ref><ref id="B37"><mixed-citation xmlns:xlink="http://www.w3.org/1999/xlink" xlink:type="simple"><person-group><name name-style="western"><surname>Margolis</surname><given-names>L</given-names></name><name name-style="western"><surname>Kabata</surname><given-names>Z</given-names></name><name name-style="western"><surname>Parker</surname><given-names>RR</given-names></name></person-group> (<year>1975</year>) <article-title>Catalogue and synopsis of <italic><tp:taxon-name><tp:taxon-name-part taxon-name-part-type="genus">Caligus</tp:taxon-name-part></tp:taxon-name></italic>, a genus of <tp:taxon-name><tp:taxon-name-part taxon-name-part-type="subclass">Copepoda</tp:taxon-name-part></tp:taxon-name> (<tp:taxon-name><tp:taxon-name-part taxon-name-part-type="subphylum">Crustacea</tp:taxon-name-part></tp:taxon-name>) parasitic on fishes.</article-title><source>Bulletin - Fisheries Research Board of Canada</source><volume>192</volume>: <fpage>1</fpage>–<lpage>117</lpage>.</mixed-citation></ref><ref id="B30"><mixed-citation xmlns:xlink="http://www.w3.org/1999/xlink" xlink:type="simple"><person-group><name name-style="western"><surname>Kabata</surname><given-names>Z</given-names></name></person-group> (<year>1979</year>) <source>Parasitic <tp:taxon-name><tp:taxon-name-part taxon-name-part-type="subclass">Copepoda</tp:taxon-name-part></tp:taxon-name> of British Fishes.</source><publisher-name>The Ray Society</publisher-name>, <publisher-loc>London</publisher-loc>, <size units="page">468 pp</size>.</mixed-citation></ref><ref id="B67"><mixed-citation xmlns:xlink="http://www.w3.org/1999/xlink" xlink:type="simple"><person-group><name name-style="western"><surname>Tang</surname><given-names>D</given-names></name><name name-style="western"><surname>Newbound</surname><given-names>DR</given-names></name></person-group> (<year>2004</year>) <article-title>A new species of copepod (<tp:taxon-name><tp:taxon-name-part taxon-name-part-type="order">Siphonostomatoida</tp:taxon-name-part></tp:taxon-name>: <tp:taxon-name><tp:taxon-name-part taxon-name-part-type="family">Caligidae</tp:taxon-name-part></tp:taxon-name>) parasitic on the tiger shark <italic><tp:taxon-name><tp:taxon-name-part taxon-name-part-type="genus">Galeocerdo</tp:taxon-name-part><tp:taxon-name-part taxon-name-part-type="species">cuvier</tp:taxon-name-part></tp:taxon-name></italic> (Péron &amp; Lesueur) from Western Australian waters.</article-title><source>Systematic Parasitology</source><volume>58</volume>(<issue>1</issue>): <fpage>69</fpage>–<lpage>80</lpage>. <ext-link xlink:type="simple" ext-link-type="doi" xlink:href="10.1023/B:SYPA.0000023853.90011.17">https://doi.org/10.1023/B:SYPA.0000023853.90011.17</ext-link></mixed-citation></ref></ref-list></tp:taxon-treatment>
